# Supplementary material for: Circular Network of Coregulated Sphingolipids Dictates Chronic Hypoxia Damage in Patients With Tetralogy of Fallot
Source: Front Cardiovasc Med. 2022 Jan 13;8:780123. doi: 10.3389/fcvm.2021.780123 (PMC8792512; doi:10.3389/fcvm.2021.780123)
Supplement: Supplementary Table 1 — Gene set enrichment analysis results involved the Gene Ontology terms among the GSE132176 and GSE141955 datasets. [file Table_1.csv]

	GSEA Analysis Results of GSE141955
	ONTOLOGY	ID	Description	setSize	enrichmentScore	NES	pvalue	p.adjust	qvalues	rank	leading_edge	core_enrichment
GO:0097501	BP	GO:0097501	stress response to metal ion	13	-0.866770627	-2.767538872	1.00E-10	1.46E-07	1.31E-07	1602	tags=85%, list=9%, signal=77%	3309/326343/4496/4494/4490/84560/4493/4502/4501/4499/4489
GO:0061687	BP	GO:0061687	detoxification of inorganic compound	13	-0.85856691	-2.74134497	1.53E-10	1.49E-07	1.33E-07	1400	tags=77%, list=8%, signal=71%	326343/4496/4494/4490/84560/4493/4502/4501/4499/4489
GO:0071276	BP	GO:0071276	cellular response to cadmium ion	29	-0.685121796	-2.728920288	1.51E-09	5.79E-07	5.17E-07	1734	tags=52%, list=10%, signal=46%	1147/326343/1544/4496/4494/3725/4490/84560/2353/4493/1536/4502/4501/4499/4489
GO:0010273	BP	GO:0010273	detoxification of copper ion	12	-0.87700844	-2.708611301	1.20E-10	1.46E-07	1.31E-07	1400	tags=83%, list=8%, signal=76%	326343/4496/4494/4490/84560/4493/4502/4501/4499/4489
GO:1990169	BP	GO:1990169	stress response to copper ion	12	-0.87700844	-2.708611301	1.20E-10	1.46E-07	1.31E-07	1400	tags=83%, list=8%, signal=76%	326343/4496/4494/4490/84560/4493/4502/4501/4499/4489
GO:0071280	BP	GO:0071280	cellular response to copper ion	20	-0.729351662	-2.636813693	8.73E-09	2.12E-06	1.90E-06	1400	tags=55%, list=8%, signal=51%	326343/1544/4496/4494/4490/84560/4493/4502/4501/4499/4489
GO:0071294	BP	GO:0071294	cellular response to zinc ion	21	-0.706488321	-2.583402366	6.52E-08	1.16E-05	1.04E-05	1400	tags=48%, list=8%, signal=44%	326343/4496/4494/4490/84560/4493/4502/4501/4499/4489
GO:0019864	MF	GO:0019864	IgG binding	11	-0.854199141	-2.568194789	3.02E-08	6.12E-06	5.47E-06	956	tags=82%, list=6%, signal=77%	5304/2212/9103/2213/2215/2214/2210/2209/2207
GO:0006882	BP	GO:0006882	cellular zinc ion homeostasis	31	-0.62331904	-2.529293587	1.76E-07	2.67E-05	2.39E-05	1400	tags=39%, list=8%, signal=36%	326343/6279/4496/4494/4490/84560/4493/4502/4501/6280/4499/4489
GO:0006958	BP	GO:0006958	complement activation, classical pathway	71	-0.537102301	-2.501852016	2.53E-10	1.84E-07	1.65E-07	4092	tags=65%, list=24%, signal=49%	28883/28457/28450/28426/28452/1380/1401/732/28908/325/28778/28893/712/28408/28420/28442/28881/3543/28410/716/28466/28448/28903/735/51279/28395/28423/713/721/28776/710/717/28451/28809/28409/730/28472/28791/28461/28412/714/715/3426/28907/1378/718
GO:0006956	BP	GO:0006956	complement activation	101	-0.515387535	-2.500258185	1.00E-10	1.46E-07	1.31E-07	4092	tags=59%, list=24%, signal=45%	28883/28457/28450/28426/27202/28452/1380/1401/732/28908/325/10584/28778/28893/712/28408/28420/28442/28881/3543/28410/716/28466/28448/5199/3078/28903/735/51279/28395/28423/713/721/966/28776/28984/1379/710/8547/717/28451/28809/28409/730/28472/629/28791/28461/3075/28412/714/715/1675/3426/28907/1378/718/728/719/11326
GO:0030449	BP	GO:0030449	regulation of complement activation	70	-0.537395879	-2.495035898	1.63E-10	1.49E-07	1.33E-07	4092	tags=61%, list=24%, signal=47%	28883/28457/28450/27202/28452/1380/732/28908/28778/28893/712/28420/28442/28881/716/5199/3078/28903/735/28395/713/721/966/28776/1379/710/717/28451/28809/730/629/28791/28461/3075/714/715/3426/28907/1378/718/728/719/11326
GO:0046688	BP	GO:0046688	response to copper ion	31	-0.613554888	-2.489672774	3.98E-07	5.36E-05	4.79E-05	1400	tags=35%, list=8%, signal=33%	326343/1544/4496/4494/4490/84560/4493/4502/4501/4499/4489
GO:0055069	BP	GO:0055069	zinc ion homeostasis	32	-0.609604014	-2.483600749	6.45E-08	1.16E-05	1.04E-05	1400	tags=38%, list=8%, signal=34%	326343/6279/4496/4494/4490/84560/4493/4502/4501/6280/4499/4489
GO:0001848	MF	GO:0001848	complement binding	18	-0.703165705	-2.469648155	7.58E-07	9.57E-05	8.55E-05	3741	tags=78%, list=22%, signal=61%	1380/84466/1401/325/811/721/3689/966/3684/629/5806/1378/728/11326
GO:0002455	BP	GO:0002455	humoral immune response mediated by circulating immunoglobulin	81	-0.516097243	-2.436311785	4.12E-10	1.99E-07	1.77E-07	4092	tags=62%, list=24%, signal=47%	28883/28457/28450/28426/28452/1380/1401/732/28908/325/2208/28778/28893/712/28408/5788/28420/28442/28881/3543/28410/716/28466/28448/28903/735/51279/28395/28423/713/721/28776/710/717/28451/28809/2302/28409/730/28472/2213/28791/28461/28412/714/715/3426/28907/1378/718
GO:0001774	BP	GO:0001774	microglial cell activation	31	-0.599626335	-2.433153724	1.37E-06	0.000149547	0.000133647	3209	tags=61%, list=19%, signal=50%	8877/3949/712/5788/7305/54209/10333/2358/3689/199/3569/3459/51311/3725/3684/10135/1075/7097/728
GO:0002269	BP	GO:0002269	leukocyte activation involved in inflammatory response	31	-0.599626335	-2.433153724	1.37E-06	0.000149547	0.000133647	3209	tags=61%, list=19%, signal=50%	8877/3949/712/5788/7305/54209/10333/2358/3689/199/3569/3459/51311/3725/3684/10135/1075/7097/728
GO:0002920	BP	GO:0002920	regulation of humoral immune response	85	-0.511122635	-2.429338758	3.24E-10	1.95E-07	1.74E-07	4092	tags=58%, list=24%, signal=44%	28883/28457/28450/27202/28452/1380/732/28908/2208/28778/28893/712/5788/28420/28442/28881/716/5199/3078/28903/735/28395/713/721/966/28776/1379/710/717/28451/28809/2302/5225/730/2213/629/28791/28461/3075/714/715/11005/3426/28907/1378/718/728/719/11326
GO:0006957	BP	GO:0006957	complement activation, alternative pathway	15	-0.727909569	-2.420806901	1.83E-06	0.000193306	0.000172753	1765	tags=60%, list=10%, signal=54%	5199/735/730/629/3075/1675/1378/718/11326
GO:0002548	BP	GO:0002548	monocyte chemotaxis	50	-0.531484846	-2.348712075	1.31E-07	2.17E-05	1.94E-05	4387	tags=64%, list=26%, signal=48%	6354/158747/10488/8792/26585/301/6348/6278/7941/9353/6360/6358/4067/388372/5641/2358/6370/6367/414062/6375/199/3569/6368/6356/6361/56833/6357/6363/1230/6283/6362/5054
GO:0006911	BP	GO:0006911	phagocytosis, engulfment	64	-0.507288943	-2.328409747	3.54E-08	6.97E-06	6.23E-06	2553	tags=47%, list=15%, signal=40%	28408/28420/28442/3543/28410/5468/54209/51411/28466/28448/286046/28395/28423/3689/11314/199/28451/8685/4481/28409/3684/28472/2213/28461/28412/3071/7057/718/2209/2207
GO:0042116	BP	GO:0042116	macrophage activation	68	-0.501353313	-2.324157481	5.98E-08	1.15E-05	1.03E-05	3831	tags=53%, list=23%, signal=41%	6348/145581/22904/671/113277/8877/3949/133396/712/5788/7305/3566/54209/23210/84868/3929/10333/2358/3689/199/3569/3459/6542/51311/3725/6556/3684/6850/2213/10135/7057/1075/7097/728/11326/9173
GO:0030593	BP	GO:0030593	neutrophil chemotaxis	82	-0.489195116	-2.311402112	3.34E-09	1.06E-06	9.47E-07	3272	tags=46%, list=19%, signal=38%	5197/10451/5880/5879/9353/7409/6360/6358/407008/388372/3929/3689/6370/56300/6367/414062/57580/6279/6375/1525/3577/6368/6356/6361/6850/2919/6374/1906/6357/6363/3071/6288/728/719/2207/6283/6362/6280
GO:0050729	BP	GO:0050729	positive regulation of inflammatory response	110	-0.470096477	-2.309379221	4.12E-10	1.99E-07	1.77E-07	3940	tags=46%, list=23%, signal=36%	1660/6348/4363/695/8723/940/4023/3572/1956/64127/7941/3949/6358/353514/3593/4792/1268/54209/3929/10333/2865/7052/414062/6279/338322/53342/145741/3569/2867/23765/85480/8673/64332/5733/2167/7132/27190/3606/64581/185/9180/718/1075/7097/2207/6283/6362/5054/6280/5320/9173
GO:0046686	BP	GO:0046686	response to cadmium ion	46	-0.528801137	-2.30217467	9.34E-07	0.000113467	0.000101402	1979	tags=35%, list=12%, signal=31%	4864/1147/326343/1544/4496/4494/3725/4490/84560/2353/4493/1536/4502/4501/4499/4489
GO:0010043	BP	GO:0010043	response to zinc ion	47	-0.52511847	-2.297308979	9.96E-07	0.000119015	0.000106361	1652	tags=34%, list=10%, signal=31%	8836/326343/5728/6279/4496/4494/57817/760/4490/7412/84560/4493/4502/4501/4499/4489
GO:0061900	BP	GO:0061900	glial cell activation	39	-0.54498325	-2.287580597	1.30E-06	0.000146366	0.000130803	3241	tags=54%, list=19%, signal=44%	1956/8877/3949/712/5788/7305/54209/10333/2358/3689/199/3569/3459/51311/4035/3725/3684/10135/1075/7097/728
GO:0071674	BP	GO:0071674	mononuclear cell migration	67	-0.494805159	-2.285566026	6.21E-08	1.16E-05	1.04E-05	4387	tags=57%, list=26%, signal=42%	6354/158747/10488/8792/26585/301/6348/6278/7941/9353/1435/6360/6358/4067/388372/5641/2358/6370/6367/414062/6375/199/3569/6368/6356/6361/56833/5175/653/6357/6363/7057/728/719/1230/6283/6362/5054
GO:0006953	BP	GO:0006953	acute-phase response	40	-0.536686966	-2.272088894	3.38E-06	0.000333288	0.000297851	5102	tags=68%, list=30%, signal=47%	445/1051/5345/2056/8792/3240/130120/1401/5068/3077/325/197/1268/3929/5359/3569/6289/2157/259249/57817/5733/6774/5265/1910/6288/9332/12
GO:1990266	BP	GO:1990266	neutrophil migration	94	-0.471286685	-2.266809449	5.03E-09	1.36E-06	1.21E-06	3272	tags=45%, list=19%, signal=36%	5197/10451/5880/5879/9353/7409/6360/6358/407008/388372/3929/51135/3689/6370/56300/6367/414062/57580/6279/6375/1525/3577/6368/6356/6361/3554/6850/56833/2919/6374/5175/1906/6357/6363/3071/6288/728/719/2207/6283/6362/6280
GO:0002673	BP	GO:0002673	regulation of acute inflammatory response	32	-0.551620389	-2.247368422	4.55E-06	0.000430598	0.000384815	4539	tags=62%, list=27%, signal=46%	114548/116/8792/695/1773/325/3572/1268/5468/2865/145741/3569/2867/53833/5733/2213/1910/9180/718/2207
GO:0002523	BP	GO:0002523	leukocyte migration involved in inflammatory response	11	-0.742554613	-2.232529624	4.89E-05	0.003310118	0.002958172	1658	tags=64%, list=10%, signal=57%	3929/3689/6279/2867/56833/6401/6280
GO:0019865	MF	GO:0019865	immunoglobulin binding	23	-0.59017321	-2.227836109	5.36E-05	0.003490919	0.003119749	956	tags=43%, list=6%, signal=41%	5304/2212/9103/2213/2215/2204/2214/2210/2209/2207
GO:0099024	BP	GO:0099024	plasma membrane invagination	70	-0.47884022	-2.223172129	1.20E-07	2.04E-05	1.82E-05	2553	tags=44%, list=15%, signal=38%	28408/28420/28442/3543/28410/5468/54209/51411/28466/28448/286046/28395/9212/28423/3689/11314/199/28451/8685/4481/28409/3684/28472/2213/28461/28412/3071/7057/718/2209/2207
GO:0048020	MF	GO:0048020	CCR chemokine receptor binding	31	-0.543456932	-2.20523046	5.33E-05	0.003490919	0.003119749	2798	tags=52%, list=17%, signal=43%	6360/6358/3716/388372/6370/6367/414062/6375/6368/6356/6361/6357/6774/6363/1672/6362
GO:0002532	BP	GO:0002532	production of molecular mediator involved in inflammatory response	53	-0.49425414	-2.203243673	2.44E-06	0.00024688	0.00022063	2299	tags=42%, list=14%, signal=36%	4067/3566/3929/10333/81929/27159/5187/53342/6542/4210/23765/3952/8673/6850/56833/240/27190/64581/347/7850/2207/5054
GO:0071621	BP	GO:0071621	granulocyte chemotaxis	96	-0.456708908	-2.20319511	1.27E-08	2.81E-06	2.51E-06	3272	tags=43%, list=19%, signal=35%	5197/10451/5880/5879/9353/7409/1435/6360/6358/407008/388372/3929/3689/6370/56300/6367/414062/57580/6279/6375/1525/3577/6368/6356/23765/6361/6850/2919/6374/1906/6357/6363/3071/6288/7057/728/719/2207/6283/6362/6280
GO:0045672	BP	GO:0045672	positive regulation of osteoclast differentiation	19	-0.616830242	-2.196838433	0.000142044	0.006813416	0.006088984	2941	tags=58%, list=17%, signal=48%	1435/50604/3593/7305/5458/54209/760/133308/5457/2353/1230
GO:0002526	BP	GO:0002526	acute inflammatory response	87	-0.459995036	-2.190969176	1.61E-07	2.49E-05	2.23E-05	5102	tags=55%, list=30%, signal=39%	445/1051/5345/26471/114548/116/2056/8792/3240/130120/695/336/1773/1401/5068/3077/325/3572/462/197/1268/5468/3929/5359/2865/6279/145741/3569/2867/6289/53833/2157/259249/8876/57817/54210/5733/2213/6774/7412/5265/1910/9180/6288/718/2207/9332/12
GO:0097530	BP	GO:0097530	granulocyte migration	111	-0.441310765	-2.169506318	1.11E-08	2.54E-06	2.27E-06	3272	tags=41%, list=19%, signal=34%	5197/10451/5880/5879/9353/7409/1435/6360/6358/407008/388372/3929/51135/3689/6370/56300/6367/414062/11314/57580/6279/6375/1525/3577/6368/6356/23765/6361/3554/6850/56833/2919/6374/5175/1906/6357/6363/3071/6288/7057/728/719/2207/6283/6362/6280
GO:0034987	MF	GO:0034987	immunoglobulin receptor binding	32	-0.531274353	-2.164476203	2.05E-05	0.001491819	0.001333202	4046	tags=66%, list=24%, signal=50%	28457/28450/28426/28452/441864/2268/28408/28420/28442/338339/3543/28410/28466/28448/28395/28423/28451/28409/28472/28461/28412
GO:0035325	MF	GO:0035325	Toll-like receptor binding	11	-0.719903889	-2.164429026	0.000125812	0.006303313	0.005633117	1638	tags=55%, list=10%, signal=49%	10333/6279/6850/7097/23643/6280
GO:0002825	BP	GO:0002825	regulation of T-helper 1 type immune response	25	-0.560520389	-2.158954979	0.000107966	0.005788071	0.005172658	4730	tags=68%, list=28%, signal=49%	3718/51561/246778/301/8767/9466/3593/3566/84868/6375/338322/6556/3554/3606/6363/8809/9173
GO:0002921	BP	GO:0002921	negative regulation of humoral immune response	12	-0.697369759	-2.15380323	7.19E-05	0.004359241	0.003895748	1485	tags=58%, list=9%, signal=53%	966/710/2302/2213/11005/1378/11326
GO:0006959	BP	GO:0006959	humoral immune response	236	-0.408637002	-2.150731845	1.00E-10	1.46E-07	1.31E-07	4092	tags=44%, list=24%, signal=34%	28883/28457/27242/28450/130120/3451/28426/27202/28452/1380/1401/6278/80341/732/671/5068/940/28908/325/5197/2208/10584/10148/28778/354/3853/92747/28893/712/28408/5788/28420/28442/85569/5079/3516/28881/3543/28410/5967/653423/54209/716/28466/28448/5199/3078/28903/735/51279/28395/28423/713/721/966/28776/28984/3456/6279/117159/3569/1379/710/8547/717/28451/28809/5266/6556/4069/2302/28409/5225/730/54210…
GO:0071404	BP	GO:0071404	cellular response to low-density lipoprotein particle stimulus	14	-0.650977639	-2.128197463	0.000145868	0.006951111	0.006212039	3394	tags=64%, list=20%, signal=51%	4023/3949/5468/4864/26291/3689/846/6850/2207
GO:0150076	BP	GO:0150076	neuroinflammatory response	51	-0.478865111	-2.119067184	1.60E-05	0.001212219	0.001083331	3241	tags=47%, list=19%, signal=38%	1956/8877/3949/712/5788/114/7305/54209/10333/2358/3689/199/3569/3459/51311/4035/3725/3684/407015/3606/10135/1075/7097/728
GO:0030316	BP	GO:0030316	osteoclast differentiation	76	-0.451425283	-2.117731742	7.52E-07	9.57E-05	8.55E-05	5498	tags=62%, list=33%, signal=42%	6714/81501/10859/2719/3658/79705/1051/7030/10312/51208/1436/51561/7099/5295/8792/6348/22904/284266/11025/11006/3726/1435/50604/9935/3593/9290/7305/5458/126014/56975/54209/7037/304/10766/302/28962/29887/135228/760/9770/133308/84959/1880/5457/2353/1230/2207
GO:0002430	BP	GO:0002430	complement receptor mediated signaling pathway	12	-0.685412529	-2.116873725	0.000139167	0.006800083	0.006077069	4957	tags=92%, list=29%, signal=65%	1240/2854/27202/1380/2856/2359/2358/1378/728/719/2357
GO:0098754	BP	GO:0098754	detoxification	85	-0.44411249	-2.110843093	9.07E-07	0.000112128	0.000100206	1776	tags=27%, list=11%, signal=24%	7296/5052/257202/326343/2877/6565/3042/4496/655/9588/4494/1728/4490/84560/241/2878/4493/4502/4501/4257/6280/4499/4489
GO:0010324	BP	GO:0010324	membrane invagination	77	-0.44966337	-2.11052036	1.88E-06	0.000195475	0.000174691	2553	tags=40%, list=15%, signal=34%	28408/28420/28442/3543/28410/5468/54209/51411/28466/28448/286046/28395/9212/28423/3689/11314/199/28451/8685/4481/28409/3684/28472/2213/28461/28412/3071/7057/718/2209/2207
GO:0001846	MF	GO:0001846	opsonin binding	12	-0.679170362	-2.097594998	0.000173627	0.007787679	0.006959659	3707	tags=75%, list=22%, signal=59%	84466/1401/325/811/3689/3684/5806/1378/11326
GO:1990868	BP	GO:1990868	response to chemokine	72	-0.449457045	-2.096558041	5.25E-06	0.000484765	0.000433222	5576	tags=62%, list=33%, signal=42%	10344/4015/2920/2829/2859/1233/23143/80149/1240/81704/6354/10803/65125/3091/2185/2296/6348/5197/9353/9943/6360/11240/6091/6358/388372/5967/54209/6370/6367/414062/6375/3577/6368/6356/6361/7032/643/2919/6374/1906/6357/6363/10936/1230/6362
GO:1990869	BP	GO:1990869	cellular response to chemokine	72	-0.449457045	-2.096558041	5.25E-06	0.000484765	0.000433222	5576	tags=62%, list=33%, signal=42%	10344/4015/2920/2829/2859/1233/23143/80149/1240/81704/6354/10803/65125/3091/2185/2296/6348/5197/9353/9943/6360/11240/6091/6358/388372/5967/54209/6370/6367/414062/6375/3577/6368/6356/6361/7032/643/2919/6374/1906/6357/6363/10936/1230/6362
GO:0050764	BP	GO:0050764	regulation of phagocytosis	76	-0.444782112	-2.086567217	1.24E-06	0.000143012	0.000127806	2723	tags=38%, list=16%, signal=32%	197/2268/5788/811/5468/54209/10326/721/2358/1535/5728/3601/11314/717/4035/5795/3055/6556/1794/6850/2213/64581/5806/3071/10461/718/7097/2207/9370
GO:0036037	BP	GO:0036037	CD8-positive, alpha-beta T cell activation	20	-0.577073428	-2.086284566	0.000228097	0.009494033	0.008484587	5884	tags=80%, list=35%, signal=52%	596/861/10859/864/8651/3077/9479/122706/5075/57630/51043/865/6375/29126/944/3071
GO:0002577	BP	GO:0002577	regulation of antigen processing and presentation	16	-0.615254521	-2.081469741	0.000140859	0.006801354	0.006078205	3403	tags=62%, list=20%, signal=50%	3077/54915/64127/3112/54209/6556/2213/6363/968/7057
GO:0046916	BP	GO:0046916	cellular transition metal ion homeostasis	83	-0.439954634	-2.080485003	1.74E-06	0.000186235	0.000166434	3403	tags=39%, list=20%, signal=31%	3077/7781/148867/2658/1317/10058/57217/3162/23516/1318/164656/23545/212/7037/326343/6279/4496/4494/7018/57817/6556/4490/2512/84560/1356/4493/4609/4502/4501/6280/4499/4489
GO:0038187	MF	GO:0038187	pattern recognition receptor activity	10	-0.706624835	-2.076501454	0.000374927	0.013079394	0.011688736	241	tags=40%, list=1%, signal=39%	929/26253/7097/23643
GO:0070098	BP	GO:0070098	chemokine-mediated signaling pathway	65	-0.450583599	-2.071425186	1.10E-05	0.000872961	0.000780144	5780	tags=63%, list=34%, signal=42%	1234/10344/2920/2829/2859/1233/1240/6354/10803/65125/3091/2185/2296/6348/5197/9353/9943/6360/11240/6091/6358/388372/54209/6370/6367/414062/6375/3577/6368/6356/6361/7032/643/2919/6374/1906/6357/6363/10936/1230/6362
GO:0050766	BP	GO:0050766	positive regulation of phagocytosis	54	-0.462820848	-2.068485132	7.35E-05	0.004391595	0.003924661	2723	tags=41%, list=16%, signal=34%	197/5788/811/5468/54209/10326/721/2358/1535/3601/717/4035/5795/6556/1794/2213/64581/5806/3071/10461/718/2207
GO:1902622	BP	GO:1902622	regulation of neutrophil migration	27	-0.526542111	-2.06601456	0.000402132	0.013829919	0.012359463	4513	tags=59%, list=27%, signal=44%	51561/158747/27202/5880/5879/9353/407008/3929/6375/3554/56833/1906/6363/3071/728/719
GO:2001185	BP	GO:2001185	regulation of CD8-positive, alpha-beta T cell activation	13	-0.647038376	-2.065948939	0.000350442	0.012521816	0.011190443	5434	tags=92%, list=32%, signal=63%	861/10859/864/8651/3077/9479/57630/51043/865/6375/29126/3071
GO:0090022	BP	GO:0090022	regulation of neutrophil chemotaxis	22	-0.557357192	-2.065350443	0.000573799	0.018348995	0.016398051	4513	tags=64%, list=27%, signal=47%	51561/158747/27202/5880/5879/9353/407008/3929/6375/1906/6363/3071/728/719
GO:0042571	CC	GO:0042571	immunoglobulin complex, circulating	28	-0.522396203	-2.064508323	0.000166983	0.007657062	0.00684293	4046	tags=64%, list=24%, signal=49%	28457/28450/28426/28452/28408/28420/28442/3543/28410/28466/28448/28395/28423/28451/28409/28472/28461/28412
GO:0010837	BP	GO:0010837	regulation of keratinocyte proliferation	26	-0.531408121	-2.061357186	0.000234256	0.009600596	0.00857982	1994	tags=35%, list=12%, signal=31%	687/58495/135228/2252/6591/2255/7538/374/3037
GO:0032722	BP	GO:0032722	positive regulation of chemokine production	46	-0.470626738	-2.048908144	6.39E-05	0.004013439	0.003586713	5087	tags=57%, list=30%, signal=40%	3965/1654/1436/116/7099/3091/57506/8767/4023/3162/7291/3566/84868/3929/2865/27159/199/3569/2867/4035/85480/6850/64581/7097/9370/9173
GO:0098581	BP	GO:0098581	detection of external biotic stimulus	18	-0.578617368	-2.032211334	0.000461643	0.015510788	0.013861615	2032	tags=44%, list=12%, signal=39%	54209/3929/10333/721/58484/64581/7097/23643
GO:0002675	BP	GO:0002675	positive regulation of acute inflammatory response	22	-0.548325294	-2.03188172	0.000833251	0.023731376	0.021208154	4117	tags=55%, list=24%, signal=41%	8792/695/3572/1268/2865/145741/3569/2867/5733/9180/718/2207
GO:0019814	CC	GO:0019814	immunoglobulin complex	64	-0.441751322	-2.027598076	2.29E-05	0.001655063	0.001479089	4092	tags=55%, list=24%, signal=42%	28883/28457/28450/28426/28452/28908/28778/28483/28893/28870/28408/28420/28442/28783/28875/28881/3543/28410/28466/28448/28903/28395/28423/28786/28776/28451/974/28809/28409/6850/28472/28791/28461/28412/28907
GO:0051547	BP	GO:0051547	regulation of keratinocyte migration	10	-0.688317967	-2.02270454	0.000664248	0.020434745	0.018262035	2221	tags=50%, list=13%, signal=43%	8754/5728/2252/2255/3037
GO:0009595	BP	GO:0009595	detection of biotic stimulus	27	-0.51515577	-2.021337513	0.000671082	0.020472211	0.018295517	3126	tags=44%, list=18%, signal=36%	64127/5058/54209/3929/10333/721/58484/5795/64581/7097/8406/23643
GO:0044321	BP	GO:0044321	response to leptin	14	-0.617519639	-2.018815471	0.000621097	0.019352218	0.017294607	2391	tags=57%, list=14%, signal=49%	8074/5728/890/55022/3952/1906/6774/7357
GO:0002888	BP	GO:0002888	positive regulation of myeloid leukocyte mediated immunity	27	-0.513103518	-2.013285006	0.000710269	0.021246901	0.018987839	4351	tags=59%, list=26%, signal=44%	5724/57506/695/8723/1394/383/2268/7305/3566/3689/8673/3684/6850/9188/718/2207
GO:0032602	BP	GO:0032602	chemokine production	70	-0.433011586	-2.010397725	1.05E-05	0.000837584	0.000748528	2183	tags=33%, list=13%, signal=29%	7291/3566/54209/84868/3929/2865/27159/6279/199/3569/2867/4210/4035/85480/6850/6591/3606/64581/347/7097/9370/6280/9173
GO:0016064	BP	GO:0016064	immunoglobulin mediated immune response	132	-0.400730115	-2.005615102	2.72E-07	4.04E-05	3.61E-05	4092	tags=47%, list=24%, signal=36%	28883/28457/28450/28426/695/28452/1380/1401/732/940/28908/325/2208/23529/28778/8741/28893/712/9466/28408/5788/28420/28442/28881/3543/28410/3566/716/28466/7037/5580/28448/28903/735/51279/28395/28423/713/721/28776/6375/710/717/28451/28809/51311/2302/28409/730/28472/2213/28791/28461/28412/714/715/604/3426/28907/1378/718/2207
GO:0048247	BP	GO:0048247	lymphocyte chemotaxis	47	-0.45604257	-1.995113007	0.000171619	0.007771885	0.006945545	4387	tags=51%, list=26%, signal=38%	6354/284114/65125/9547/2185/6348/6278/9943/6360/11240/6358/388372/6370/6367/414062/6375/6368/6356/6361/6357/6363/1880/6288/6362
GO:0071624	BP	GO:0071624	positive regulation of granulocyte chemotaxis	19	-0.559430632	-1.992409951	0.001413998	0.03304314	0.029529851	4513	tags=63%, list=27%, signal=46%	51561/158747/6278/5880/5879/3929/6375/1906/6363/3071/728/719
GO:0050853	BP	GO:0050853	B cell receptor signaling pathway	76	-0.424379145	-1.99085257	9.47E-06	0.000775939	0.000693438	4810	tags=55%, list=28%, signal=40%	28468/5777/407040/123920/581/28457/28450/28426/695/28452/10451/933/150372/148823/28408/5788/28420/28442/4067/5079/3543/28410/115352/28466/28448/28395/89857/28423/865/1493/11314/28451/974/5579/28409/6850/28472/2213/28461/28412/3071/952
GO:0008483	MF	GO:0008483	transaminase activity	13	-0.622832437	-1.988661044	0.000777387	0.022491792	0.020100367	797	tags=38%, list=5%, signal=37%	137362/29968/64850/9945/586
GO:0016769	MF	GO:0016769	transferase activity, transferring nitrogenous groups	13	-0.622832437	-1.988661044	0.000777387	0.022491792	0.020100367	797	tags=38%, list=5%, signal=37%	137362/29968/64850/9945/586
GO:0070821	CC	GO:0070821	tertiary granule membrane	60	-0.437328855	-1.986183809	0.000114476	0.006092284	0.005444526	2692	tags=40%, list=16%, signal=34%	160364/53831/1143/5328/527/11026/338339/945/100049587/2358/3689/1535/966/11314/3903/1088/6556/8673/3684/6515/2204/963/1536/2207
GO:0060317	BP	GO:0060317	cardiac epithelial to mesenchymal transition	25	-0.515352238	-1.984980925	0.000763809	0.022365177	0.019987215	2183	tags=40%, list=13%, signal=35%	7291/3516/9241/7472/7048/10439/6591/7049/55273/3037
GO:0090023	BP	GO:0090023	positive regulation of neutrophil chemotaxis	17	-0.574785286	-1.984759741	0.001011049	0.026634922	0.023802983	3053	tags=65%, list=18%, signal=53%	51561/158747/5880/5879/3929/6375/1906/6363/3071/728/719
GO:0050727	BP	GO:0050727	regulation of inflammatory response	269	-0.372922057	-1.984394497	1.00E-10	1.46E-07	1.31E-07	3969	tags=38%, list=23%, signal=30%	301/2177/1660/6348/4598/4363/695/145581/1773/79626/4843/22904/8723/7791/940/4023/325/3572/1956/8877/64127/7941/3949/50604/2876/8482/197/6358/5788/353514/3593/4792/407008/1268/4067/118788/5468/54209/284207/5580/3929/10333/89790/2358/2865/7052/414062/7128/6279/6375/338322/5187/53342/145741/3569/2867/6542/406929/53833/4210/3670/23765/3055/5176/405753/3952/407035/3554/85480/8673/64332/407015/5733/568…
GO:0033003	BP	GO:0033003	regulation of mast cell activation	32	-0.486473352	-1.981951484	0.00022918	0.009494033	0.008484587	4038	tags=53%, list=24%, signal=41%	6813/8723/1394/5880/2268/3162/1268/4067/3566/5359/11314/8832/85480/8673/6850/284021/2207
GO:0043030	BP	GO:0043030	regulation of macrophage activation	39	-0.472031745	-1.98136486	0.000175172	0.007787679	0.006959659	3831	tags=49%, list=23%, signal=38%	6348/145581/671/8877/3949/133396/5788/3566/54209/84868/3929/10333/3569/6542/2213/7057/1075/11326/9173
GO:0043616	BP	GO:0043616	keratinocyte proliferation	31	-0.487335566	-1.977502119	0.000995196	0.026516723	0.023697351	2148	tags=32%, list=13%, signal=28%	2069/687/58495/135228/2252/6591/2255/7538/374/3037
GO:1903557	BP	GO:1903557	positive regulation of tumor necrosis factor superfamily cytokine production	67	-0.427789809	-1.97601386	2.03E-05	0.001491819	0.001333202	4513	tags=51%, list=27%, signal=37%	51561/7099/5724/5295/11027/1660/57506/8767/942/6348/4023/64127/5788/353514/3593/7305/7291/84868/3929/1535/3459/3670/5795/3952/54440/6850/64581/6363/929/7057/1536/7097/23643/2207
GO:0140375	MF	GO:0140375	immune receptor activity	100	-0.408253983	-1.975878768	2.38E-06	0.000244347	0.000218367	5457	tags=52%, list=32%, signal=35%	2829/8322/10859/2859/1233/10288/2057/55540/1240/1271/10803/3811/58985/27202/1380/2674/3572/163702/10148/133396/8807/9466/3593/9244/3112/3566/3595/3140/3977/3556/3601/3459/3577/3563/53833/23765/3554/3597/643/2213/3559/8809/10936/9180/7850/1378/2210/728/719/1230/2207/9173
GO:0044320	BP	GO:0044320	cellular response to leptin stimulus	12	-0.639374066	-1.974685468	0.000947667	0.025759657	0.023020779	2391	tags=58%, list=14%, signal=50%	8074/5728/890/55022/3952/6774/7357
GO:0070633	BP	GO:0070633	transepithelial transport	15	-0.593323705	-1.973215054	0.001287891	0.031092753	0.027786838	1444	tags=47%, list=9%, signal=43%	57127/7439/1525/5030/51458/1906/1910
GO:0002886	BP	GO:0002886	regulation of myeloid leukocyte mediated immunity	45	-0.455963368	-1.971968237	0.000182041	0.007995567	0.007145443	4351	tags=53%, list=26%, signal=40%	5724/6813/57506/695/1773/8723/1394/383/5880/2268/3162/4067/7305/3566/3689/11314/8832/8673/3684/6850/2213/9188/718/2207
GO:0032760	BP	GO:0032760	positive regulation of tumor necrosis factor production	65	-0.428719287	-1.970910459	7.23E-05	0.004359241	0.003895748	4513	tags=51%, list=27%, signal=37%	51561/7099/5724/5295/11027/1660/57506/8767/6348/4023/64127/5788/353514/3593/7305/7291/84868/3929/1535/3459/3670/5795/3952/54440/6850/64581/6363/929/7057/1536/7097/23643/2207
GO:0015669	BP	GO:0015669	gas transport	10	-0.669409895	-1.967140912	0.00122287	0.030121438	0.026918797	1233	tags=50%, list=7%, signal=46%	3042/6005/760/58157/4609
GO:0032373	BP	GO:0032373	positive regulation of sterol transport	17	-0.569459994	-1.966371265	0.001113062	0.028276427	0.025269956	2399	tags=41%, list=14%, signal=35%	4792/304/302/4035/9388/5360/9370
GO:0032376	BP	GO:0032376	positive regulation of cholesterol transport	17	-0.569459994	-1.966371265	0.001113062	0.028276427	0.025269956	2399	tags=41%, list=14%, signal=35%	4792/304/302/4035/9388/5360/9370
GO:0006801	BP	GO:0006801	superoxide metabolic process	54	-0.439847428	-1.965810028	0.000287643	0.010922954	0.009761578	3631	tags=46%, list=21%, signal=36%	1401/4843/239/1956/26574/10516/7305/4353/4688/5580/5052/124056/2358/3689/1535/57580/655/285590/1728/4689/3684/6850/1906/64581/1536
GO:0010838	BP	GO:0010838	positive regulation of keratinocyte proliferation	12	-0.636068478	-1.964476269	0.001011915	0.026634922	0.023802983	831	tags=33%, list=5%, signal=32%	2252/2255/374/3037
GO:0055094	BP	GO:0055094	response to lipoprotein particle	23	-0.520154731	-1.963524392	0.001321592	0.031801082	0.028419854	5328	tags=65%, list=32%, signal=45%	55512/4615/7099/84830/4023/3949/5468/4864/10333/26291/3689/846/6850/968/2207
GO:0042554	BP	GO:0042554	superoxide anion generation	29	-0.492812185	-1.962928601	0.000732778	0.021543082	0.019252529	3631	tags=52%, list=21%, signal=41%	1401/239/1956/26574/7305/4688/5580/2358/3689/1535/3684/6850/1906/64581/1536
GO:0002726	BP	GO:0002726	positive regulation of T cell cytokine production	13	-0.614435719	-1.961850902	0.000996514	0.026516723	0.023697351	1257	tags=46%, list=7%, signal=43%	6375/3569/3554/54440/3606/8809
GO:0022840	MF	GO:0022840	leak channel activity	15	-0.58924856	-1.959662355	0.001535161	0.034868717	0.031161325	3350	tags=67%, list=20%, signal=54%	60598/338567/83795/51305/8645/9424/6005/24145/56659/3775
GO:0022842	MF	GO:0022842	narrow pore channel activity	15	-0.58924856	-1.959662355	0.001535161	0.034868717	0.031161325	3350	tags=67%, list=20%, signal=54%	60598/338567/83795/51305/8645/9424/6005/24145/56659/3775
GO:0050665	BP	GO:0050665	hydrogen peroxide biosynthetic process	13	-0.613435932	-1.95865865	0.001059121	0.027578766	0.024646473	2103	tags=46%, list=12%, signal=40%	1543/1535/1544/405753/6774/1536
GO:0030595	BP	GO:0030595	leukocyte chemotaxis	171	-0.382641511	-1.957711414	1.52E-07	2.47E-05	2.20E-05	4387	tags=43%, list=26%, signal=32%	6354/284114/158747/11151/65125/10488/8792/1907/9547/2185/26585/301/6348/27202/6278/5197/10451/5880/7941/5879/9353/7409/1435/9943/6360/11240/6358/811/407008/4067/388372/1901/5641/3929/2358/3689/6370/56300/6367/414062/57580/6279/6375/1525/199/3569/3577/2867/6368/6356/23765/6361/643/6850/56833/2919/6374/1906/6357/6363/3071/1880/1910/6288/7057/728/719/1230/2207/6283/6362/5054/6280
GO:0050819	BP	GO:0050819	negative regulation of coagulation	43	-0.456643099	-1.957277722	0.000356676	0.012623918	0.011281689	2441	tags=35%, list=14%, signal=30%	5328/164656/5580/304/7035/302/710/222537/5329/114897/1906/5156/84959/7057/5054
GO:1902624	BP	GO:1902624	positive regulation of neutrophil migration	21	-0.534639628	-1.955006528	0.001493949	0.034530821	0.030859356	3053	tags=48%, list=18%, signal=39%	5880/5879/3929/6375/3554/1906/6363/3071/728/719
GO:0019724	BP	GO:0019724	B cell mediated immunity	135	-0.389862347	-1.954482653	3.87E-07	5.36E-05	4.79E-05	4092	tags=46%, list=24%, signal=35%	28883/28457/28450/28426/695/28452/1380/1401/732/940/28908/325/2208/23529/28778/8741/28893/712/9466/28408/5788/28420/28442/28881/3543/28410/3566/716/28466/7037/5580/28448/28903/735/51279/28395/28423/713/721/28776/6375/710/717/28451/28809/51311/2302/28409/730/28472/2213/28791/28461/28412/714/715/604/3426/28907/1378/718/2207
GO:0002828	BP	GO:0002828	regulation of type 2 immune response	23	-0.515353313	-1.945399588	0.001560071	0.034998387	0.031277207	4699	tags=65%, list=28%, signal=47%	1893/6778/114548/301/942/383/64127/384/9466/3566/3456/6375/3569/3606/604
GO:0006910	BP	GO:0006910	phagocytosis, recognition	39	-0.463133464	-1.944014105	0.000319859	0.011838018	0.010579349	4414	tags=62%, list=26%, signal=46%	28468/81035/28457/28450/28426/28452/84466/28408/28420/28442/3543/28410/23210/28466/28448/28395/28423/8547/28451/28409/28472/28461/28412/64581
GO:0045125	MF	GO:0045125	bioactive lipid receptor activity	12	-0.629346162	-1.94371462	0.001129914	0.028604876	0.025563483	3852	tags=75%, list=23%, signal=58%	23566/2864/8698/8877/9294/9170/1901/2830/1903
GO:0097529	BP	GO:0097529	myeloid leukocyte migration	160	-0.381598657	-1.941308061	1.59E-07	2.49E-05	2.23E-05	4123	tags=41%, list=24%, signal=31%	10488/8792/1907/2185/26585/301/6348/27202/6278/5197/10451/5880/7941/5879/9353/7409/1435/6360/6358/407008/4067/388372/54209/5641/3929/51135/4323/2358/3689/6370/56300/6367/414062/11314/57580/6279/6375/1525/199/3569/3577/6368/6356/23765/6361/3554/6850/56833/2919/6374/5175/1906/6357/6363/3071/1910/6288/7057/728/719/1230/2207/6283/6362/5054/6280
GO:0090025	BP	GO:0090025	regulation of monocyte chemotaxis	20	-0.536845677	-1.940849804	0.001406672	0.03304314	0.029529851	4262	tags=65%, list=25%, signal=49%	158747/10488/26585/6278/7941/9353/4067/5641/2358/199/56833/1230/5054
GO:0045730	BP	GO:0045730	respiratory burst	28	-0.491008654	-1.940464818	0.000587195	0.018533512	0.01656295	3053	tags=46%, list=18%, signal=38%	5880/5879/4353/4688/3929/124056/1535/3055/6556/4689/56833/64581/1536
GO:0034367	BP	GO:0034367	protein-containing complex remodeling	26	-0.499331496	-1.936930442	0.000878361	0.024350307	0.021761277	4075	tags=50%, list=24%, signal=38%	344/336/345/4023/338/7941/341/4353/2960/9388/185/5360/5320
GO:0038094	BP	GO:0038094	Fc-gamma receptor signaling pathway	94	-0.402474471	-1.935834308	9.75E-06	0.000790053	0.000706051	4199	tags=47%, list=25%, signal=35%	5295/28883/10093/28457/28450/28452/10163/60/28908/10451/5879/28778/7409/5058/28893/2268/5788/28420/28442/4067/338339/28881/5580/3320/28903/28395/10094/28776/2885/28451/2212/28809/5795/3055/6850/2213/28791/28461/3071/28907/26253/2214/2209/2207
GO:0032490	BP	GO:0032490	detection of molecule of bacterial origin	11	-0.643828143	-1.935703282	0.002412721	0.046414645	0.04147964	3126	tags=64%, list=18%, signal=52%	64127/54209/3929/10333/721/7097/23643
GO:0050701	BP	GO:0050701	interleukin-1 secretion	48	-0.441088221	-1.934098485	0.000262592	0.01031783	0.009220794	5290	tags=58%, list=31%, signal=40%	9447/2150/3965/80149/114548/7099/91662/59082/11027/373509/8767/6348/114769/4023/113277/64127/55655/384/353514/10333/58484/7128/338322/51311/24145/6363/7850/6288
GO:0030195	BP	GO:0030195	negative regulation of blood coagulation	41	-0.454946511	-1.933040308	0.000452053	0.015258893	0.013636502	2441	tags=34%, list=14%, signal=29%	5328/164656/5580/304/7035/302/710/5329/114897/1906/5156/84959/7057/5054
GO:0055076	BP	GO:0055076	transition metal ion homeostasis	99	-0.399964564	-1.932750463	9.19E-06	0.000761505	0.000680539	3403	tags=35%, list=20%, signal=28%	3077/7781/148867/2658/1317/10058/57217/3162/23516/1318/164656/23545/212/7037/326343/55240/6279/4496/6005/4494/7018/57817/6556/4490/2512/79689/84560/1356/4493/4609/4502/4501/6280/4499/4489
GO:0002823	BP	GO:0002823	negative regulation of adaptive immune response based on somatic recombination of immune receptors built from immunoglobulin superfamily domains	36	-0.463429742	-1.928901328	0.000847422	0.023855415	0.021319005	5428	tags=58%, list=32%, signal=40%	725/10859/80149/5777/3718/339390/3077/383/9466/5788/3566/51043/84868/3456/6375/53833/2302/2213/604/1378/9173
GO:0071675	BP	GO:0071675	regulation of mononuclear cell migration	36	-0.463078702	-1.927440216	0.000847422	0.023855415	0.021319005	4262	tags=50%, list=25%, signal=37%	158747/10488/26585/6278/7941/9353/1435/4067/5641/2358/199/56833/653/7057/728/719/1230/5054
GO:0033194	BP	GO:0033194	response to hydroperoxide	14	-0.589559824	-1.927408326	0.001675098	0.036398254	0.032528234	2800	tags=50%, list=17%, signal=42%	2876/5580/1147/199/2878/952/4257
GO:0050786	MF	GO:0050786	RAGE receptor binding	10	-0.655001802	-1.924801009	0.002008182	0.041595605	0.037172981	1283	tags=40%, list=8%, signal=37%	6279/6283/2357/6280
GO:1903555	BP	GO:1903555	regulation of tumor necrosis factor superfamily cytokine production	121	-0.38767319	-1.923149799	3.53E-06	0.000342717	0.000306278	5956	tags=56%, list=35%, signal=37%	26191/409/4057/5663/706/100126320/9590/6693/566/10270/10859/3965/140885/80149/2693/5777/51561/7099/5724/1149/5295/11027/1660/57506/8767/942/6348/27202/51465/671/4023/558/64127/406919/384/9466/5788/353514/3593/7305/7291/54209/23547/84868/945/3929/1535/7128/29126/3459/284/3670/5795/3952/54440/6850/64581/6363/11213/929/54206/7057/1536/7097/23643/2207/7538/9370
GO:0061437	BP	GO:0061437	renal system vasculature development	17	-0.556550055	-1.921792658	0.001684897	0.036398254	0.032528234	2054	tags=47%, list=12%, signal=41%	2303/130497/406910/2828/655/284/5175/5156
GO:0061440	BP	GO:0061440	kidney vasculature development	17	-0.556550055	-1.921792658	0.001684897	0.036398254	0.032528234	2054	tags=47%, list=12%, signal=41%	2303/130497/406910/2828/655/284/5175/5156
GO:0072012	BP	GO:0072012	glomerulus vasculature development	17	-0.556550055	-1.921792658	0.001684897	0.036398254	0.032528234	2054	tags=47%, list=12%, signal=41%	2303/130497/406910/2828/655/284/5175/5156
GO:0045670	BP	GO:0045670	regulation of osteoclast differentiation	48	-0.438130577	-1.921129709	0.000332305	0.01211418	0.010826149	4993	tags=54%, list=30%, signal=38%	1051/7030/51208/51561/7099/5295/6348/284266/11025/11006/1435/50604/9935/3593/9290/7305/5458/54209/10766/760/9770/133308/84959/5457/2353/1230
GO:0003823	MF	GO:0003823	antigen binding	81	-0.406468915	-1.918795384	9.40E-05	0.005152559	0.004604717	4092	tags=48%, list=24%, signal=37%	28883/28457/28450/11027/28426/28452/3676/28908/11006/28778/9794/28893/28408/28420/28442/11026/1718/3543/28410/962/28466/28448/28903/28395/28423/28776/3902/11024/23428/8547/28451/28809/28409/28472/28791/28461/28412/28907/30835
GO:0042379	MF	GO:0042379	chemokine receptor binding	48	-0.437485438	-1.918300879	0.000336953	0.012222494	0.010922946	4387	tags=50%, list=26%, signal=37%	6354/29097/9547/6348/5197/6360/6358/3716/388372/6370/6367/414062/6375/6368/6356/6361/7032/2919/6374/6357/6774/6363/1672/6362
GO:0032680	BP	GO:0032680	regulation of tumor necrosis factor production	118	-0.385843632	-1.910729349	8.29E-06	0.000699702	0.000625306	5956	tags=56%, list=35%, signal=36%	26191/409/4057/5663/706/100126320/9590/6693/566/10270/10859/3965/140885/80149/2693/5777/51561/7099/5724/1149/5295/11027/1660/57506/8767/6348/27202/51465/671/4023/558/64127/406919/384/9466/5788/353514/3593/7305/7291/54209/23547/84868/945/3929/1535/7128/3459/284/3670/5795/3952/54440/6850/64581/6363/11213/929/54206/7057/1536/7097/23643/2207/7538/9370
GO:0061844	BP	GO:0061844	antimicrobial humoral immune response mediated by antimicrobial peptide	50	-0.432272599	-1.910278122	0.000255428	0.010121333	0.009045189	609	tags=40%, list=4%, signal=39%	130120/6278/5068/5197/354/3853/85569/5967/653423/5225/2919/6374/6357/6039/820/11005/1672/6037/6283/6280
GO:0032733	BP	GO:0032733	positive regulation of interleukin-10 production	32	-0.467585676	-1.905000802	0.000720065	0.021255042	0.018995114	2455	tags=47%, list=15%, signal=40%	940/64127/353514/3593/54209/3662/6375/29126/53833/85480/54440/6850/64581/7097/2207
GO:0006909	BP	GO:0006909	phagocytosis	253	-0.359395569	-1.904137607	1.02E-08	2.41E-06	2.15E-06	4436	tags=43%, list=26%, signal=33%	7099/81035/10960/2934/5873/11151/51454/5295/3394/28883/10093/28457/28450/301/1089/28426/336/28452/84466/1401/10163/558/60/28908/8877/10451/5879/28778/7409/5058/3949/28893/197/2268/28408/5788/28420/811/28442/4067/7305/28881/3543/28410/54734/5468/54209/23210/51411/28466/10326/4688/5580/28448/286046/3320/28903/3929/28395/28423/10094/721/2358/3689/1535/7052/28776/5728/3601/11314/199/2885/8547/717/284…
GO:0042742	BP	GO:0042742	defense response to bacterium	227	-0.363461095	-1.902402974	1.93E-08	4.13E-06	3.69E-06	2937	tags=33%, list=17%, signal=28%	23166/354/353144/245937/3853/384/7100/2268/9466/28408/28420/3593/28442/407008/85569/140881/338339/4353/3516/3543/28410/653423/54209/28466/57151/5580/28448/3140/5199/84868/3929/10333/28395/28423/81929/5553/2358/1535/245930/58484/6279/613210/117159/338322/3569/28451/944/11096/57817/128488/6556/4069/28409/400830/6850/5225/56833/28472/6590/28461/7132/6039/820/28412/11005/1053/26253/1672/6037/7097/728…
GO:0004602	MF	GO:0004602	glutathione peroxidase activity	13	-0.595280928	-1.900690975	0.002002869	0.041595605	0.037172981	1607	tags=54%, list=10%, signal=49%	2876/257202/2877/9588/241/2878/4257
GO:0034341	BP	GO:0034341	response to interferon-gamma	144	-0.375584993	-1.897099518	3.94E-06	0.000378426	0.00033819	5102	tags=46%, list=30%, signal=32%	445/3965/8519/201626/140885/11074/3663/7376/7099/6354/5724/2934/6770/3394/10537/5771/8651/6813/6348/10241/4843/7791/83666/383/6360/7157/6358/7431/8942/3593/29927/3716/10581/388372/10410/10435/5468/3662/5580/6370/6367/414062/1594/6375/199/3459/6368/4210/6356/3055/6361/6556/1906/6357/7412/6363/6997/9021/10437/361/2210/4502/7097/2209/6362/4360
GO:0032642	BP	GO:0032642	regulation of chemokine production	64	-0.412514611	-1.893404253	0.0001399	0.006800083	0.006077069	5466	tags=53%, list=32%, signal=36%	566/2150/3965/140885/1654/1436/116/7099/3091/57506/8767/4023/384/3162/7291/3566/54209/84868/3929/2865/27159/199/3569/2867/4210/4035/85480/6850/6591/64581/347/7097/9370/9173
GO:0019731	BP	GO:0019731	antibacterial humoral response	26	-0.487992498	-1.892945935	0.001453286	0.033852747	0.030253377	609	tags=27%, list=4%, signal=26%	5225/6590/6039/820/11005/1672/6037
GO:1900047	BP	GO:1900047	negative regulation of hemostasis	42	-0.444549405	-1.890394859	0.000595215	0.01870565	0.016716785	2441	tags=33%, list=14%, signal=29%	5328/164656/5580/304/7035/302/710/5329/114897/1906/5156/84959/7057/5054
GO:0050864	BP	GO:0050864	regulation of B cell activation	120	-0.380451391	-1.886648274	8.07E-06	0.000692093	0.000618507	4810	tags=49%, list=28%, signal=35%	28468/5777/6778/10459/7099/84433/572/28457/27242/28450/28426/695/28452/940/678/10451/23529/64127/933/150372/8741/9466/28408/5788/28420/28442/4067/7305/51293/3543/28410/115352/28466/7037/28448/28395/4323/28423/1493/11314/7128/3569/28451/54440/2302/28409/286410/6850/56833/28472/2213/28461/28412/8660/3071/604/64092/1880/952
GO:0002820	BP	GO:0002820	negative regulation of adaptive immune response	41	-0.443136383	-1.882859786	0.00077397	0.022491792	0.020100367	5428	tags=54%, list=32%, signal=37%	725/10859/80149/5777/3718/339390/3077/383/9466/5788/3566/51043/84868/3456/6375/53833/2302/2213/604/64092/1378/9173
GO:0032640	BP	GO:0032640	tumor necrosis factor production	121	-0.379112165	-1.880680692	7.58E-06	0.000671792	0.000600364	5956	tags=55%, list=35%, signal=36%	26191/409/4057/5663/706/100126320/9590/6693/566/10270/10859/3965/140885/80149/2693/5777/51561/7099/5724/1149/5295/11027/1660/57506/8767/6348/27202/51465/671/4023/558/113277/64127/406919/384/9466/5788/353514/3593/7305/7291/54209/23547/84868/945/3929/1535/7128/3459/284/3670/5795/3952/54440/6850/64581/6363/11213/929/54206/7057/1536/7097/23643/2207/7538/9370
GO:0051767	BP	GO:0051767	nitric-oxide synthase biosynthetic process	12	-0.607954569	-1.8776474	0.002184477	0.043784905	0.039129505	613	tags=58%, list=4%, signal=56%	2208/64127/5608/3791/1906/10135/7097
GO:0051769	BP	GO:0051769	regulation of nitric-oxide synthase biosynthetic process	12	-0.607954569	-1.8776474	0.002184477	0.043784905	0.039129505	613	tags=58%, list=4%, signal=56%	2208/64127/5608/3791/1906/10135/7097
GO:0002690	BP	GO:0002690	positive regulation of leukocyte chemotaxis	66	-0.407826226	-1.876065896	0.000273837	0.010508123	0.009390854	4513	tags=47%, list=27%, signal=35%	51561/6354/284114/158747/65125/10488/1907/9547/2185/6348/6278/5880/7941/5879/1435/9943/811/5641/3929/2358/6375/199/3569/1906/6363/3071/7057/728/719/1230/5054
GO:0001953	BP	GO:0001953	negative regulation of cell-matrix adhesion	30	-0.465274599	-1.875522204	0.001628849	0.036097065	0.03225907	3273	tags=43%, list=19%, signal=35%	340485/406967/94/1029/395/3204/4323/5728/4035/604/347/7057/5054
GO:0010743	BP	GO:0010743	regulation of macrophage derived foam cell differentiation	25	-0.486629649	-1.874350199	0.002547086	0.048361467	0.043219468	3631	tags=44%, list=21%, signal=35%	1401/4023/338/1435/4792/5468/4481/3606/185/9370/5320
GO:0071402	BP	GO:0071402	cellular response to lipoprotein particle stimulus	25	-0.486596793	-1.874223649	0.002547086	0.048361467	0.043219468	5328	tags=60%, list=32%, signal=41%	55512/4615/7099/84830/4023/3949/5468/4864/10333/26291/3689/846/6850/968/2207
GO:0050871	BP	GO:0050871	positive regulation of B cell activation	87	-0.392405987	-1.869040654	0.000100827	0.005486038	0.004902739	4571	tags=49%, list=27%, signal=36%	6778/10459/7099/84433/572/28457/28450/28426/695/28452/940/10451/23529/64127/8741/28408/5788/28420/28442/51293/3543/28410/115352/28466/7037/28448/28395/4323/28423/3569/28451/54440/28409/286410/6850/28472/28461/28412/8660/3071/604/1880/952
GO:0002573	BP	GO:0002573	myeloid leukocyte differentiation	160	-0.367213996	-1.868128929	1.06E-06	0.000124994	0.000111704	6097	tags=56%, list=36%, signal=36%	5925/55509/9398/51176/3930/4057/5663/5578/920/6714/81501/861/10859/2719/8563/84522/2150/3658/79705/1051/7030/10312/51208/1436/2194/51561/7099/5295/10537/8792/5771/2623/6348/116071/22904/284266/11025/4831/3428/325/11006/3726/10202/1435/50604/133396/9935/3593/407008/159296/9290/3204/4067/7305/5458/3516/126014/56975/5468/54209/4055/7037/3662/304/10766/302/25979/28962/29887/2124/135228/760/9770/3725/…
GO:0042088	BP	GO:0042088	T-helper 1 type immune response	40	-0.441254755	-1.868072251	0.001412349	0.03304314	0.029529851	4730	tags=55%, list=28%, signal=40%	3718/6778/51561/7099/246778/301/8767/10068/10148/8807/9466/3593/3566/84868/6375/338322/6556/3554/3606/6363/8809/9173
GO:0032757	BP	GO:0032757	positive regulation of interleukin-8 production	38	-0.446206032	-1.864709613	0.001109031	0.028276427	0.025269956	5275	tags=55%, list=31%, signal=38%	2150/4615/3965/3303/7099/57506/336/2658/64127/7100/3929/338322/53342/2867/51311/6850/64581/929/7097/9370/5054
GO:0032612	BP	GO:0032612	interleukin-1 production	81	-0.394878504	-1.864081172	0.000241621	0.00967946	0.008650298	5614	tags=56%, list=33%, signal=37%	100126320/566/9447/2150/3965/140885/80149/2693/114548/7099/91662/301/59082/11027/373509/8767/6348/114769/4023/3428/113277/8877/64127/55655/384/353514/7305/54209/3140/84868/945/10333/58484/7128/338322/4210/51311/3670/24145/1903/64581/6363/54206/7850/6288
GO:0071622	BP	GO:0071622	regulation of granulocyte chemotaxis	32	-0.457023265	-1.861968257	0.001171582	0.029054426	0.025965234	4513	tags=53%, list=27%, signal=39%	51561/158747/27202/6278/5880/5879/9353/1435/407008/3929/6375/1906/6363/3071/7057/728/719
GO:0003203	BP	GO:0003203	endocardial cushion morphogenesis	29	-0.466421903	-1.85781302	0.002254417	0.044668215	0.039918898	2840	tags=41%, list=17%, signal=34%	4193/94/6091/7291/3516/9241/655/3670/7048/6591/653/55273
GO:0010742	BP	GO:0010742	macrophage derived foam cell differentiation	28	-0.47001459	-1.857496335	0.001687369	0.036398254	0.032528234	3631	tags=43%, list=21%, signal=34%	1401/4023/338/1435/4792/5468/6646/4481/3606/185/9370/5320
GO:0090077	BP	GO:0090077	foam cell differentiation	28	-0.47001459	-1.857496335	0.001687369	0.036398254	0.032528234	3631	tags=43%, list=21%, signal=34%	1401/4023/338/1435/4792/5468/6646/4481/3606/185/9370/5320
GO:0071706	BP	GO:0071706	tumor necrosis factor superfamily cytokine production	126	-0.373073191	-1.857364411	6.88E-06	0.000626742	0.000560104	5956	tags=55%, list=35%, signal=36%	26191/409/4057/5663/706/100126320/9590/6693/566/10270/10859/3965/140885/80149/2693/5777/51561/7099/5724/1149/5295/11027/1660/57506/8767/942/6348/27202/51465/671/4023/558/113277/64127/406919/384/9466/5788/353514/3593/7305/7291/54209/23547/84868/945/3929/1535/7128/29126/3459/284/3670/5795/3952/54440/6850/64581/6363/11213/929/54206/7057/1536/7097/23643/2207/7538/9370
GO:1904646	BP	GO:1904646	cellular response to amyloid-beta	35	-0.447795086	-1.856350279	0.002019731	0.041707796	0.037273243	5820	tags=66%, list=34%, signal=43%	5663/2043/773/406888/406932/2915/7099/837/782/407054/3676/4804/54209/5641/406938/10333/2358/2309/406983/4035/2213/7412/10135
GO:0050818	BP	GO:0050818	regulation of coagulation	64	-0.404362147	-1.855985192	0.000239354	0.009641618	0.00861648	5820	tags=53%, list=34%, signal=35%	5663/5578/170692/2150/10630/5345/7099/10544/84830/6915/10855/857/239/22875/462/5328/164656/4067/5580/304/7035/302/710/5341/6850/222537/5329/114897/1906/5156/84959/7057/2207/5054
GO:0002431	BP	GO:0002431	Fc receptor mediated stimulatory signaling pathway	95	-0.385201708	-1.854565557	5.75E-05	0.003679693	0.003288453	4199	tags=45%, list=25%, signal=34%	5295/28883/10093/28457/28450/28452/10163/60/28908/10451/5879/28778/7409/5058/28893/2268/5788/28420/28442/4067/28881/5580/3320/28903/28395/5359/10094/28776/2885/28451/2212/28809/5795/3055/6850/2213/28791/28461/3071/28907/2214/2209/2207
GO:0045616	BP	GO:0045616	regulation of keratinocyte differentiation	34	-0.450072741	-1.849285072	0.001222775	0.030121438	0.026918797	5721	tags=62%, list=34%, signal=41%	9475/79977/861/8202/3890/2296/130120/5068/4831/50604/3204/58495/360/865/8689/1594/29841/135228/81537/54206/7538
GO:0007202	BP	GO:0007202	activation of phospholipase C activity	28	-0.466334204	-1.842951458	0.001979974	0.041245681	0.036860262	3573	tags=50%, list=21%, signal=39%	553/8698/1956/4909/283/5330/395/9170/9290/117/115727/10316/6401/728
GO:0072562	CC	GO:0072562	blood microparticle	96	-0.381434281	-1.840065147	5.87E-05	0.003719925	0.003324407	5015	tags=48%, list=30%, signal=34%	253461/72/3303/5644/2/5345/3698/116285/2934/28883/259/3240/336/28452/3697/60/28908/325/5216/462/197/6513/28442/4478/51129/716/7037/574506/3078/28903/735/713/721/1192/84000/710/8547/7018/629/3075/1356/714/715/718/2162/12
GO:0045453	BP	GO:0045453	bone resorption	52	-0.414421762	-1.838600057	0.001004445	0.026630573	0.023799096	6101	tags=60%, list=36%, signal=38%	54849/3690/5578/6714/81501/79705/10312/5745/51208/1436/1200/8792/2185/284266/1956/5880/5879/9842/9545/9290/1901/7037/7128/3569/29887/760/6850/84959/5166/952/6696
GO:0032930	BP	GO:0032930	positive regulation of superoxide anion generation	16	-0.542938955	-1.836818695	0.002588501	0.048800185	0.043611539	3631	tags=62%, list=21%, signal=49%	1401/1956/7305/5580/2358/3689/1535/3684/6850/64581
GO:0002697	BP	GO:0002697	regulation of immune effector process	330	-0.339993081	-1.832975259	2.73E-09	9.47E-07	8.47E-07	4571	tags=41%, list=27%, signal=30%	6778/10459/5817/55061/114548/51561/51571/7099/5724/114836/246778/339390/28883/28457/6813/28450/301/1660/57506/8767/942/695/27202/336/28452/1380/1773/4843/732/8723/940/3077/83666/1394/28908/2208/383/163702/23529/64127/5880/28778/7409/933/8482/8741/28893/712/2268/8807/79465/9466/3162/5788/28420/3593/28442/89870/4067/7305/28881/3566/115352/80329/716/7037/3662/51043/5199/3078/84868/28903/735/3929/283…
GO:0042119	BP	GO:0042119	neutrophil activation	396	-0.335058993	-1.829826294	2.37E-10	1.84E-07	1.65E-07	6488	tags=55%, list=38%, signal=34%	4282/9761/5036/3685/5707/81619/2519/3934/2352/5686/2799/25852/410/23601/10213/23071/10097/5906/23197/6616/10577/57126/4057/47/317/7520/83858/3304/5663/23191/23200/3310/2717/566/8972/154664/23218/3614/5709/2150/94103/10288/6402/8694/81567/140885/4680/3303/3837/10312/1654/411/2992/1118/5777/79930/7415/4125/55004/53916/121260/4860/5724/10533/2934/158747/5873/3101/353/272/79895/6793/6813/978/127829/1…
GO:0002283	BP	GO:0002283	neutrophil activation involved in immune response	388	-0.334926084	-1.825552581	5.00E-10	2.14E-07	1.91E-07	6488	tags=54%, list=38%, signal=34%	4282/9761/5036/3685/5707/81619/2519/3934/2352/5686/2799/25852/410/23601/10213/23071/10097/5906/23197/6616/10577/57126/4057/47/317/7520/83858/3304/5663/23191/23200/3310/2717/566/8972/154664/23218/3614/5709/94103/10288/6402/8694/81567/140885/4680/3303/3837/10312/1654/411/2992/1118/5777/79930/7415/4125/55004/53916/121260/4860/5724/10533/2934/158747/5873/3101/353/272/79895/6793/6813/978/127829/10855/…
GO:0032613	BP	GO:0032613	interleukin-10 production	46	-0.418164302	-1.820509069	0.001286058	0.031092753	0.027786838	5420	tags=57%, list=32%, signal=39%	10859/28514/2150/3965/3718/51561/7099/27242/940/64127/353514/3593/7305/54209/3662/5580/6375/29126/53833/85480/54440/6850/2213/64581/7097/2207
GO:0050702	BP	GO:0050702	interleukin-1 beta secretion	42	-0.427962044	-1.819859026	0.001579119	0.035209051	0.031465473	5290	tags=60%, list=31%, signal=41%	9447/2150/3965/80149/114548/7099/91662/59082/11027/373509/8767/6348/114769/4023/113277/64127/55655/384/353514/10333/58484/7128/51311/24145/6363
GO:0030193	BP	GO:0030193	regulation of blood coagulation	61	-0.39893544	-1.818932013	0.000920099	0.025227212	0.022544946	2755	tags=43%, list=16%, signal=36%	7099/84830/6915/10855/857/239/22875/462/5328/164656/4067/5580/304/7035/302/710/5341/6850/5329/114897/1906/5156/84959/7057/2207/5054
GO:0036230	BP	GO:0036230	granulocyte activation	400	-0.332983638	-1.818868759	4.36E-10	1.99E-07	1.77E-07	6488	tags=54%, list=38%, signal=34%	4282/9761/5036/3685/5707/81619/2519/3934/2352/5686/2799/25852/410/23601/10213/23071/10097/5906/23197/6616/10577/57126/4057/47/317/7520/83858/3304/5663/23191/23200/3310/2717/566/8972/154664/23218/3614/5709/2150/94103/10288/6402/8694/81567/140885/4680/3303/3837/10312/1654/411/2992/1118/5777/79930/7415/4125/55004/53916/121260/4860/5724/10533/2934/158747/5873/3101/353/272/79895/6793/6813/978/127829/1…
GO:0032611	BP	GO:0032611	interleukin-1 beta production	71	-0.390035196	-1.816805361	0.000689126	0.020848196	0.018631526	5614	tags=56%, list=33%, signal=38%	100126320/566/9447/2150/3965/140885/80149/2693/114548/7099/91662/59082/11027/373509/8767/6348/114769/4023/3428/113277/8877/64127/55655/384/353514/7305/54209/3140/945/10333/58484/7128/4210/51311/3670/24145/1903/64581/6363/54206
GO:0043312	BP	GO:0043312	neutrophil degranulation	386	-0.333385923	-1.815790547	1.63E-09	5.94E-07	5.31E-07	6488	tags=54%, list=38%, signal=34%	4282/9761/5036/3685/5707/81619/2519/3934/2352/5686/2799/25852/410/23601/10213/23071/10097/5906/23197/6616/10577/57126/4057/47/317/7520/83858/3304/5663/23191/23200/3310/2717/566/8972/154664/23218/3614/5709/94103/10288/6402/8694/81567/140885/4680/3303/3837/10312/1654/411/2992/1118/5777/79930/7415/4125/55004/53916/121260/4860/5724/10533/2934/158747/5873/3101/353/272/79895/6793/6813/978/127829/10855/…
GO:0019955	MF	GO:0019955	cytokine binding	102	-0.372996103	-1.813105474	6.66E-05	0.004118103	0.003680248	3392	tags=35%, list=20%, signal=28%	3676/3572/10068/10148/133396/94/9466/124857/3593/9244/3595/9241/3977/114990/9350/3459/3577/3563/53833/135228/3554/3597/643/64388/7048/7132/7049/3559/8809/5355/9180/7850/7057/1230/7538/9173
GO:0002446	BP	GO:0002446	neutrophil mediated immunity	397	-0.331824771	-1.812548948	3.48E-10	1.95E-07	1.74E-07	6488	tags=54%, list=38%, signal=34%	4282/9761/5036/3685/5707/81619/2519/3934/2352/5686/2799/25852/410/23601/10213/23071/10097/5906/23197/6616/10577/57126/4057/47/317/7520/83858/3304/5663/23191/23200/3310/2717/566/8972/154664/23218/3614/5709/84522/2150/94103/10288/6402/8694/81567/140885/5319/4680/3303/3837/10312/1654/411/2992/1118/5777/79930/7415/4125/55004/53916/121260/4860/5724/10533/2934/158747/5873/3101/353/272/79895/6793/6813/9…
GO:0002460	BP	GO:0002460	adaptive immune response based on somatic recombination of immune receptors built from immunoglobulin superfamily domains	250	-0.342297291	-1.8117779	8.84E-08	1.54E-05	1.37E-05	4818	tags=44%, list=28%, signal=32%	10312/28468/5777/3718/6778/10459/5817/55061/114548/51561/51571/7099/114836/246778/5873/339390/28883/28457/28450/301/8767/28426/695/28452/1380/925/1401/732/940/3077/28908/325/2208/383/23529/10068/10148/28778/8741/28893/712/8807/79465/9466/28408/5788/28420/3593/28442/28881/3543/28410/3566/80329/716/28466/7037/3662/51043/5580/28448/84868/28903/735/51279/28395/89857/28423/713/721/28776/3456/7128/6375…
GO:0050704	BP	GO:0050704	regulation of interleukin-1 secretion	43	-0.422490004	-1.810889676	0.002260674	0.044668215	0.039918898	5290	tags=56%, list=31%, signal=38%	9447/3965/80149/114548/7099/91662/59082/11027/373509/8767/6348/114769/4023/64127/55655/384/353514/7128/338322/51311/24145/6363/7850/6288
GO:0002688	BP	GO:0002688	regulation of leukocyte chemotaxis	85	-0.380879158	-1.810298423	0.000296848	0.01115627	0.009970087	4513	tags=45%, list=27%, signal=33%	51561/6354/284114/158747/65125/10488/1907/9547/2185/26585/6348/27202/6278/5880/7941/5879/9353/1435/9943/11240/811/407008/4067/5641/3929/2358/6375/199/3569/56833/1906/6363/3071/7057/728/719/1230/5054
GO:0043370	BP	GO:0043370	regulation of CD4-positive, alpha-beta T cell differentiation	43	-0.421529909	-1.806774485	0.002335405	0.0454065	0.040578685	5434	tags=58%, list=32%, signal=40%	861/4602/3965/80149/864/3718/114548/51561/246778/8651/301/8767/942/57630/3593/3566/3662/51043/865/54440/64332/3606/6363/3071/604
GO:0062207	BP	GO:0062207	regulation of pattern recognition receptor signaling pathway	70	-0.388923107	-1.80570256	0.000255428	0.010121333	0.009045189	5956	tags=56%, list=35%, signal=36%	26191/409/4057/3304/7301/9684/2150/331/23098/3303/55666/5802/7099/57590/11027/857/92747/7100/285852/89870/4067/115352/23547/3662/406938/3929/10333/1535/2672/11314/7128/55366/85364/11213/929/54941/330/7097/23643
GO:0048704	BP	GO:0048704	embryonic skeletal system morphogenesis	74	-0.385485044	-1.803452313	0.00042571	0.014572059	0.013022695	5682	tags=55%, list=34%, signal=37%	7046/79977/3212/7020/51804/57728/1301/3198/3235/257/7289/27173/23314/3200/116039/2263/3227/3207/6495/6913/3204/5079/7291/2303/9241/130497/3236/4323/4617/6899/25902/6474/655/157506/3215/3975/3216/7048/3202/5156/3201
GO:0071346	BP	GO:0071346	cellular response to interferon-gamma	128	-0.360804984	-1.800957229	1.99E-05	0.001491819	0.001333202	5102	tags=44%, list=30%, signal=31%	445/3965/201626/140885/11074/3663/7376/7099/6354/5724/2934/6770/3394/5771/8651/6813/6348/4843/7791/83666/383/6360/7157/6358/7431/3593/3716/388372/10435/5468/3662/5580/6370/6367/414062/6375/199/3459/6368/6356/3055/6361/1906/6357/7412/6363/6997/9021/10437/361/2210/4502/7097/2209/6362/4360
GO:0002433	BP	GO:0002433	immune response-regulating cell surface receptor signaling pathway involved in phagocytosis	91	-0.375143527	-1.799178992	0.000237019	0.009600596	0.00857982	4199	tags=45%, list=25%, signal=34%	5295/28883/10093/28457/28450/28452/10163/60/28908/10451/5879/28778/7409/5058/28893/2268/5788/28420/28442/4067/28881/5580/3320/28903/28395/10094/28776/2885/28451/2212/28809/5795/3055/6850/2213/28791/28461/3071/28907/2214/2209
GO:0038096	BP	GO:0038096	Fc-gamma receptor signaling pathway involved in phagocytosis	91	-0.375143527	-1.799178992	0.000237019	0.009600596	0.00857982	4199	tags=45%, list=25%, signal=34%	5295/28883/10093/28457/28450/28452/10163/60/28908/10451/5879/28778/7409/5058/28893/2268/5788/28420/28442/4067/28881/5580/3320/28903/28395/10094/28776/2885/28451/2212/28809/5795/3055/6850/2213/28791/28461/3071/28907/2214/2209
GO:0006898	BP	GO:0006898	receptor-mediated endocytosis	221	-0.344361487	-1.797698699	3.96E-07	5.36E-05	4.79E-05	4146	tags=40%, list=25%, signal=30%	10808/28883/344/28457/259/146395/26585/28450/8301/3240/28452/4983/9829/857/345/3077/3676/1174/23607/10369/28908/338/10525/5879/28778/54550/23166/10267/1211/284654/3949/28893/1759/10487/6900/161/8936/28420/811/2348/28442/341/28881/59284/967/7037/304/3320/28903/302/4908/28395/2358/3689/28776/54413/2885/3577/28451/1175/7018/8685/28809/284/4035/4481/3684/6850/133308/7048/2213/9892/10203/28791/28461/2…
GO:0032652	BP	GO:0032652	regulation of interleukin-1 production	74	-0.383737422	-1.795276239	0.000485629	0.016167681	0.014448664	5614	tags=54%, list=33%, signal=36%	100126320/566/9447/3965/140885/80149/2693/114548/7099/91662/301/59082/11027/373509/8767/6348/114769/4023/3428/8877/64127/55655/384/353514/7305/54209/84868/945/7128/338322/4210/51311/3670/24145/1903/64581/6363/54206/7850/6288
GO:0042743	BP	GO:0042743	hydrogen peroxide metabolic process	38	-0.429567678	-1.795177385	0.002381422	0.046055572	0.041158745	3872	tags=47%, list=23%, signal=37%	3240/10549/1956/5880/5879/2876/4353/1543/5052/124056/1535/1544/3042/9588/405753/6774/2878/1536
GO:1902105	BP	GO:1902105	regulation of leukocyte differentiation	219	-0.344213483	-1.794414598	7.61E-07	9.57E-05	8.55E-05	5967	tags=51%, list=35%, signal=33%	939/9398/51176/4057/8784/1840/7494/1209/5578/920/81501/861/10859/25/4602/27166/10288/3965/8943/1051/80149/7030/57864/864/5777/3718/2175/51208/114548/51561/7099/84433/4860/56603/246778/5295/5771/572/8651/301/2177/8456/8767/942/6348/695/284266/10193/940/11025/558/4831/325/11006/678/1435/150372/50604/57630/9935/5788/3593/407008/9290/3204/4067/7305/639/5458/3566/115352/54209/3662/51043/9760/10766/432…
GO:1900046	BP	GO:1900046	regulation of hemostasis	62	-0.392392227	-1.792991308	0.000790874	0.02279156	0.020368264	2755	tags=32%, list=16%, signal=27%	22875/462/5328/164656/4067/5580/304/7035/302/710/5341/6850/5329/114897/1906/5156/84959/7057/2207/5054
GO:0034121	BP	GO:0034121	regulation of toll-like receptor signaling pathway	56	-0.398203482	-1.790101191	0.002114709	0.042948034	0.038381614	5956	tags=57%, list=35%, signal=37%	26191/409/4057/7301/9684/2150/23098/5802/7099/57590/11027/857/92747/7100/285852/4067/115352/23547/3662/406938/3929/10333/1535/2672/11314/7128/55366/11213/929/330/7097/23643
GO:0050900	BP	GO:0050900	leukocyte migration	362	-0.32977283	-1.78970296	5.81E-09	1.51E-06	1.35E-06	5900	tags=50%, list=35%, signal=33%	57126/8784/3690/80270/7984/1234/3897/2886/326/10344/1048/6693/7369/6714/2920/566/11117/134/55512/84522/2150/23143/1398/6402/3965/8140/140885/1240/5319/4680/1399/2650/5777/1893/81704/51561/91662/6566/6354/5724/8795/84830/9057/284114/8797/158747/11151/5295/65125/10488/8792/28883/6793/1907/28457/9547/2185/26585/28450/301/6348/27202/28452/6278/857/3676/623/64083/28908/5197/8793/338/10451/7441/5880/79…
GO:0032637	BP	GO:0032637	interleukin-8 production	66	-0.387915063	-1.784471358	0.000892623	0.024651952	0.022030851	5956	tags=56%, list=35%, signal=36%	26191/3304/100126320/56957/2150/4615/3965/5319/3303/7099/301/11027/57506/27202/336/1401/4843/671/2658/64127/7100/5788/945/3929/10333/338322/53342/2867/51311/3952/6850/1116/64581/929/7097/9370/5054
GO:0070613	BP	GO:0070613	regulation of protein processing	50	-0.403513873	-1.783188951	0.001552377	0.034933281	0.031219024	5535	tags=54%, list=33%, signal=36%	83596/6714/331/79094/5345/11236/2934/136242/59082/79444/5992/114769/2619/4193/7141/6900/10418/304/302/4323/2023/7142/112401/330/7850/7057/5054
GO:0004896	MF	GO:0004896	cytokine receptor activity	80	-0.376994631	-1.776856075	0.000352074	0.012521816	0.011190443	3425	tags=36%, list=20%, signal=29%	2674/3572/163702/10148/133396/8807/9466/3593/9244/3566/3595/3977/3556/3601/3459/3577/3563/53833/23765/3554/3597/643/3559/8809/10936/9180/7850/1230/9173
GO:0009617	BP	GO:0009617	response to bacterium	499	-0.320223383	-1.769200843	3.08E-10	1.95E-07	1.74E-07	5798	tags=46%, list=34%, signal=31%	7494/1234/488/245934/5578/4049/706/6048/9590/920/6693/6714/1690/2920/566/406955/725/10270/10859/140880/25/5179/2719/2150/1233/10288/4615/1634/4025/445/3965/10407/2679/1051/5976/140885/80149/5319/57119/356/4986/3663/2693/28468/1118/7376/4842/114548/51561/7099/6406/5724/246778/6770/2056/219972/3394/6915/10345/8792/3656/58985/28457/28450/259230/11027/57506/8767/3240/942/130120/6348/28426/28452/210/1…
GO:0031091	CC	GO:0031091	platelet alpha granule	66	-0.383959789	-1.766276465	0.001161965	0.028914278	0.025839987	1680	tags=23%, list=10%, signal=21%	5768/7076/710/94121/2157/135228/5552/5104/5175/1675/5265/7057/5054/2162/12
GO:0035577	CC	GO:0035577	azurophil granule membrane	50	-0.399480991	-1.765367037	0.001794062	0.037914513	0.033883278	3995	tags=42%, list=24%, signal=32%	127829/1650/55/5878/150372/9545/527/54918/967/6836/10970/55754/8876/1088/401258/11010/8673/968/719/2357/4257
GO:0007200	BP	GO:0007200	phospholipase C-activating G protein-coupled receptor signaling pathway	78	-0.375681923	-1.764612131	0.000667892	0.020460508	0.018285058	4957	tags=49%, list=29%, signal=35%	1240/3358/4986/5745/4987/2915/23620/2854/286530/9002/56923/80045/23566/27202/2856/1816/1394/2359/9290/1901/2922/3060/1128/2358/7052/2828/846/5030/886/10316/5733/1906/4159/1910/185/728/719/2357
GO:0043299	BP	GO:0043299	leukocyte degranulation	425	-0.321603433	-1.763527909	2.92E-09	9.69E-07	8.66E-07	6488	tags=53%, list=38%, signal=33%	4282/9761/5036/3685/5707/81619/2519/3934/2352/5686/2799/25852/410/23601/10213/23071/10097/5906/23197/6616/10577/57126/4057/47/317/7520/83858/3304/5663/23191/23200/3310/2717/566/8972/154664/23218/3614/5709/2150/94103/10288/6402/8694/3965/81567/140885/4680/3303/3837/10312/1654/411/2992/1118/5777/79930/7415/4125/55004/53916/121260/4860/5724/10533/2934/158747/5873/3101/11151/353/272/79895/6793/6813/9…
GO:2000514	BP	GO:2000514	regulation of CD4-positive, alpha-beta T cell activation	55	-0.391879439	-1.759570611	0.001642769	0.036242062	0.03238865	5434	tags=55%, list=32%, signal=37%	861/4602/3965/80149/864/3718/114548/51561/246778/8651/301/8767/942/441864/384/57630/3593/3566/3662/51043/865/6375/29126/54440/64332/7048/3606/6363/3071/604
GO:0030099	BP	GO:0030099	myeloid cell differentiation	289	-0.329217935	-1.75884126	3.14E-07	4.59E-05	4.10E-05	6154	tags=51%, list=36%, signal=33%	23601/3205/5925/2116/55509/7994/9398/6777/51176/3930/4057/11091/3304/5663/10296/5578/920/4015/6714/87/81501/861/10859/55170/23218/2719/8563/84522/28514/2150/3658/85477/9991/79705/1051/7030/3303/2539/10312/5777/91/3718/51208/1436/2194/51561/7099/6722/1028/2056/5295/3394/10537/8792/3091/5771/2185/2623/1030/10661/6348/6194/116071/10107/22904/284266/10193/54977/10163/11025/4831/3428/325/11006/3726/10…
GO:0002275	BP	GO:0002275	myeloid cell activation involved in immune response	431	-0.320008521	-1.756371336	4.64E-09	1.35E-06	1.21E-06	6355	tags=52%, list=38%, signal=33%	5707/81619/2519/3934/2352/5686/2799/25852/410/23601/10213/23071/10097/5906/23197/6616/10577/57126/4057/47/317/7520/83858/3304/5663/23191/23200/3310/2717/566/8972/154664/23218/3614/5709/2150/94103/10288/6402/8694/3965/81567/140885/4680/3303/3837/10312/1654/411/2992/1118/5777/79930/7415/4125/55004/53916/121260/4860/5724/10533/2934/158747/5873/3101/353/272/79895/6793/6813/978/127829/10855/1650/55/11…
GO:1903317	BP	GO:1903317	regulation of protein maturation	51	-0.39639105	-1.754104122	0.001886285	0.039633734	0.035419705	5535	tags=53%, list=33%, signal=36%	83596/6714/331/79094/5345/11236/2934/136242/59082/79444/5992/114769/2619/4193/7141/6900/10418/304/302/4323/2023/7142/112401/330/7850/7057/5054
GO:0002761	BP	GO:0002761	regulation of myeloid leukocyte differentiation	88	-0.366670034	-1.750431497	0.000329063	0.012056276	0.010774401	6097	tags=53%, list=36%, signal=34%	5925/9398/51176/4057/5578/920/81501/861/10859/1051/7030/51208/51561/7099/5295/5771/6348/284266/11025/4831/325/11006/1435/50604/9935/3593/407008/9290/3204/4067/7305/5458/54209/10766/2124/760/9770/3725/133308/714/3059/84959/5457/2353/4609/1230/9370
GO:0002444	BP	GO:0002444	myeloid leukocyte mediated immunity	436	-0.318709726	-1.749859037	1.45E-09	5.79E-07	5.17E-07	6355	tags=52%, list=38%, signal=33%	5707/81619/2519/3934/2352/5686/2799/25852/410/23601/10213/23071/10097/5906/23197/6616/10577/57126/4057/47/317/7520/83858/3304/5663/23191/23200/3310/2717/566/8972/154664/23218/3614/5709/84522/2150/94103/10288/6402/8694/3965/81567/140885/5319/4680/3303/3837/10312/1654/411/2992/1118/5777/79930/7415/4125/55004/53916/121260/4860/5724/10533/2934/158747/5873/3101/353/272/79895/6793/6813/978/127829/10855…
GO:0002521	BP	GO:0002521	leukocyte differentiation	407	-0.319748148	-1.747904973	4.97E-09	1.36E-06	1.21E-06	5979	tags=49%, list=35%, signal=33%	3443/939/9398/26191/51176/3930/4057/596/8784/1840/5663/7494/1209/5578/10945/7301/326/920/6693/6714/81501/861/10859/25/2719/4602/8563/84522/28514/2150/27166/3658/10288/5452/3965/79705/8943/1051/80149/26279/7030/10312/57864/864/5777/3718/2175/51208/6778/114548/1436/2194/51561/7099/84433/6722/4860/114836/56603/246778/581/5295/10537/10803/8792/3955/5771/572/8651/2185/301/2177/2623/8456/8767/942/3451/…
GO:0030414	MF	GO:0030414	peptidase inhibitor activity	145	-0.345303367	-1.746546757	7.92E-05	0.004618453	0.004127399	5529	tags=48%, list=33%, signal=32%	5045/1474/140880/2719/27151/331/65264/6195/866/57119/2/5345/3698/10047/58189/391253/10879/327657/6690/1469/3699/9232/259/59082/347365/1472/4803/79444/89766/1471/3697/5267/51156/114769/26998/388503/404203/51050/462/197/128821/124857/6695/7035/7076/721/256394/340267/7429/710/5266/135228/5176/128488/7079/5104/5271/1475/6590/112401/1293/25816/11005/5265/330/718/5918/5054/12
GO:0002449	BP	GO:0002449	lymphocyte mediated immunity	240	-0.330502682	-1.745459496	1.30E-06	0.000146366	0.000130803	4571	tags=41%, list=27%, signal=30%	6778/10459/5817/55061/114548/51561/51571/114836/5873/11151/3811/339390/28883/28457/28450/28426/695/28452/1380/925/1401/732/940/3077/28908/325/387836/2208/383/23529/28778/7409/8741/28893/712/8807/79465/9466/28408/5788/28420/3593/28442/28881/3543/28410/3566/80329/716/28466/7037/5580/28448/84868/5052/28903/735/51279/28395/28423/713/721/28776/3902/3456/6375/3569/710/717/28451/1054/53833/28809/51311/3…
GO:0050867	BP	GO:0050867	positive regulation of cell activation	285	-0.326755417	-1.744377828	3.36E-07	4.80E-05	4.29E-05	5498	tags=47%, list=33%, signal=32%	6714/5133/151888/861/10859/4602/55183/2150/10288/6195/3965/8943/10630/1026/140885/3485/28468/864/5777/3718/81704/6778/10459/114548/51561/51571/7099/84433/4860/388552/5724/2056/11151/5295/10808/572/8651/28457/28450/301/11027/8767/942/6348/28426/695/28452/1949/8723/857/940/558/1394/11006/3572/10451/23529/64127/10148/5879/7409/5058/8741/2268/28408/5788/28420/353514/3593/28442/4067/7305/338339/51293/…
GO:0019730	BP	GO:0019730	antimicrobial humoral response	84	-0.367912926	-1.743894943	0.000494879	0.016326527	0.014590621	1283	tags=35%, list=8%, signal=32%	6278/80341/671/5068/5197/354/3853/92747/85569/5967/653423/6279/117159/5266/6556/4069/5225/2919/6374/6590/6357/6039/820/11005/1672/6037/6283/6280/5320
GO:0110110	BP	GO:0110110	positive regulation of animal organ morphogenesis	69	-0.375780108	-1.742874147	0.001943343	0.040715262	0.03638624	3102	tags=36%, list=18%, signal=30%	2263/1435/3227/6091/3207/6495/7291/3516/7475/265/9241/7128/7472/55366/5292/655/30812/2252/3975/27302/93986/7048/1906/2255/4609
GO:0046637	BP	GO:0046637	regulation of alpha-beta T cell differentiation	57	-0.386808295	-1.741693277	0.002396147	0.046217755	0.041303684	5434	tags=54%, list=32%, signal=37%	861/4602/3965/8943/80149/864/3718/114548/51561/4860/246778/8651/301/8767/942/57630/3593/639/3566/3662/51043/865/54440/64332/6850/7048/7704/3606/6363/3071/604
GO:0002696	BP	GO:0002696	positive regulation of leukocyte activation	275	-0.326458794	-1.740520401	4.04E-07	5.36E-05	4.79E-05	5498	tags=47%, list=33%, signal=32%	6714/5133/151888/861/10859/4602/55183/2150/10288/3965/8943/1026/140885/3485/28468/864/5777/3718/81704/6778/10459/114548/51561/51571/7099/84433/4860/388552/5724/2056/11151/5295/10808/572/8651/28457/28450/301/8767/942/6348/28426/695/28452/1949/8723/857/940/558/1394/11006/3572/10451/23529/64127/10148/5879/7409/5058/8741/2268/28408/5788/28420/3593/28442/4067/7305/338339/51293/3543/28410/3566/115352/5…
GO:0004866	MF	GO:0004866	endopeptidase inhibitor activity	140	-0.34581821	-1.740124103	0.000131666	0.006486329	0.005796674	5529	tags=47%, list=33%, signal=32%	5045/1474/140880/27151/331/65264/6195/866/57119/2/5345/3698/10047/58189/391253/10879/327657/6690/1469/3699/9232/259/59082/347365/1472/4803/79444/1471/3697/5267/51156/114769/26998/388503/404203/462/197/128821/124857/6695/7035/7076/721/256394/340267/7429/710/5266/135228/5176/128488/7079/5104/5271/1475/6590/112401/1293/25816/11005/5265/330/718/5918/5054/12
GO:0002250	BP	GO:0002250	adaptive immune response	440	-0.316303712	-1.737632249	6.52E-09	1.64E-06	1.47E-06	4976	tags=42%, list=29%, signal=31%	80149/28891/7030/214/28592/28692/919/10312/28468/5777/3718/28581/28877/6778/10459/79908/55824/28606/5817/55061/114548/51561/51571/7099/114836/246778/5873/8792/339390/28883/54900/28457/2185/6974/27242/28450/301/8767/942/3451/28426/695/28452/1380/57192/925/1401/28614/732/441864/28669/28671/28644/940/11025/3077/28560/28908/325/11006/2208/3572/28610/383/28619/23529/10068/10148/28778/64421/384/28483/8…
GO:0005766	CC	GO:0005766	primary lysosome	120	-0.350341404	-1.737333657	0.000122507	0.006303313	0.005633117	6530	tags=56%, list=39%, signal=35%	84061/5036/5707/2519/2799/410/10097/23197/10577/47/5663/23200/2717/566/154664/3614/81567/4680/411/7415/4125/55004/6813/127829/1650/55/6278/671/5878/2588/383/3074/7276/150372/11240/9545/10487/527/54918/4353/967/6836/5580/302/10970/8836/55754/25801/9588/8876/1088/401258/11010/4069/10383/8673/10576/2512/968/718/6037/1075/719/6036/2357/4257/12
GO:0042582	CC	GO:0042582	azurophil granule	120	-0.350341404	-1.737333657	0.000122507	0.006303313	0.005633117	6530	tags=56%, list=39%, signal=35%	84061/5036/5707/2519/2799/410/10097/23197/10577/47/5663/23200/2717/566/154664/3614/81567/4680/411/7415/4125/55004/6813/127829/1650/55/6278/671/5878/2588/383/3074/7276/150372/11240/9545/10487/527/54918/4353/967/6836/5580/302/10970/8836/55754/25801/9588/8876/1088/401258/11010/4069/10383/8673/10576/2512/968/718/6037/1075/719/6036/2357/4257/12
GO:0031093	CC	GO:0031093	platelet alpha granule lumen	51	-0.391736165	-1.73350539	0.002305219	0.045181044	0.040377201	1680	tags=22%, list=10%, signal=19%	5768/7076/710/2157/5552/1675/5265/7057/5054/2162/12
GO:0050777	BP	GO:0050777	negative regulation of immune response	121	-0.349077975	-1.731688584	0.000163024	0.007570738	0.006765785	5486	tags=45%, list=32%, signal=31%	5133/406955/725/10859/1398/3965/80149/2/5777/7376/3718/5692/6778/116/339390/5771/259/301/336/3077/3428/383/384/2876/9466/3162/5788/3593/4067/3566/5468/51043/84868/1493/966/11314/3456/7128/6375/710/53833/284/8832/2302/56833/2213/11213/11005/3559/604/64092/25939/1378/11326/9173
GO:0043367	BP	GO:0043367	CD4-positive, alpha-beta T cell differentiation	66	-0.376265818	-1.730882967	0.001961749	0.040983126	0.036625624	5536	tags=53%, list=33%, signal=36%	6693/861/4602/3965/80149/26279/864/3718/6778/114548/51561/114836/246778/8651/301/8767/942/5075/57630/3593/159296/3566/3662/51043/865/3569/54440/64332/3606/6774/6363/3071/604/8809/1880
GO:0050865	BP	GO:0050865	regulation of cell activation	456	-0.313185546	-1.724318259	4.19E-09	1.27E-06	1.14E-06	5967	tags=48%, list=35%, signal=32%	939/26191/57126/596/8784/1840/7494/1209/5578/84630/7301/80381/6665/2615/7940/920/170692/6693/6714/5133/151888/406955/861/11117/10859/25/27240/4602/55183/2150/27166/10288/6195/3965/8943/10630/1026/1051/140885/80149/3485/26279/28468/57864/864/5777/3718/2175/81704/6778/10459/55824/114548/51561/51571/7099/84433/4860/388552/5724/2934/56603/246778/2056/11151/5295/10808/339390/5771/54900/572/8651/28457/…
GO:0061134	MF	GO:0061134	peptidase regulator activity	168	-0.337314443	-1.722364321	2.58E-05	0.001826692	0.00163247	5976	tags=50%, list=35%, signal=33%	144568/939/51176/4057/317/5045/1474/140880/2719/27151/331/65264/6195/866/57119/2/5345/3698/10047/58189/7415/391253/10879/327657/91662/6690/1469/11047/3699/9232/572/259/59082/347365/1472/4803/79444/89766/1471/3697/5267/51156/23198/857/23786/114769/26998/4118/388503/404203/51050/462/197/128821/124857/6695/7035/7076/721/256394/340267/7429/10010/710/5266/135228/5176/128488/7079/5104/5271/1475/6590/11…
GO:0035578	CC	GO:0035578	azurophil granule lumen	66	-0.37387239	-1.719872813	0.002148577	0.043394107	0.038780259	7264	tags=67%, list=43%, signal=38%	1991/2896/80142/387263/56729/5036/5707/2519/2799/410/10097/23197/10577/47/2717/566/3614/81567/411/7415/4125/6278/671/2588/383/3074/7276/11240/10487/4353/5580/302/8836/25801/9588/4069/10383/10576/2512/718/6037/1075/6036/12
GO:0032677	BP	GO:0032677	regulation of interleukin-8 production	58	-0.380861377	-1.718129088	0.002185942	0.043784905	0.039129505	5956	tags=55%, list=35%, signal=36%	26191/3304/100126320/56957/2150/4615/3965/3303/7099/301/57506/27202/336/1401/671/2658/64127/7100/5788/945/3929/10333/338322/53342/2867/51311/6850/64581/929/7097/9370/5054
GO:0002694	BP	GO:0002694	regulation of leukocyte activation	421	-0.311643701	-1.708012496	2.77E-08	5.76E-06	5.15E-06	5967	tags=48%, list=35%, signal=32%	939/26191/57126/596/8784/1840/7494/1209/84630/7301/80381/2615/7940/920/6693/6714/5133/151888/861/10859/25/27240/4602/55183/2150/27166/10288/3965/8943/1026/1051/140885/80149/3485/26279/28468/57864/864/5777/3718/2175/81704/6778/10459/55824/114548/51561/51571/7099/84433/4860/388552/5724/2934/56603/246778/2056/11151/5295/10808/339390/5771/54900/572/8651/28457/6813/27242/28450/301/2177/8456/8767/942/6…
GO:0035579	CC	GO:0035579	specific granule membrane	77	-0.3631319	-1.704380033	0.001267283	0.030950558	0.027659762	2692	tags=34%, list=16%, signal=29%	160364/53831/1143/5328/11026/338339/54918/945/10970/2358/3689/1535/966/55754/3903/1088/5795/401258/8673/3684/6515/5329/2204/963/1536/719
GO:0061135	MF	GO:0061135	endopeptidase regulator activity	145	-0.333431294	-1.686497732	0.000292245	0.011040216	0.009866373	5529	tags=46%, list=33%, signal=31%	5045/1474/140880/27151/331/65264/6195/866/57119/2/5345/3698/10047/58189/391253/10879/327657/6690/1469/11047/3699/9232/259/59082/347365/1472/4803/79444/1471/3697/5267/51156/114769/26998/388503/404203/462/197/128821/124857/6695/7035/7076/721/256394/340267/7429/710/5266/135228/5176/128488/7079/5104/5271/1475/6590/112401/1293/25816/11005/5265/330/718/5918/5054/12
GO:0070374	BP	GO:0070374	positive regulation of ERK1 and ERK2 cascade	153	-0.331756264	-1.684532755	0.00019578	0.008496629	0.007593231	6027	tags=50%, list=36%, signal=33%	2321/6464/5906/26191/409/8817/388121/5578/9590/920/10344/6714/25/2150/3965/5609/1399/3358/2264/5345/3061/1436/116/7099/6354/2056/8792/2185/8767/6348/27202/6278/1956/64127/2263/54550/6360/8482/6358/5788/8074/9965/9290/388372/54209/5322/388325/84868/26291/2358/6370/6367/5728/414062/6375/5604/846/6368/168667/8685/255743/6356/284/4035/3725/6361/3791/1116/6357/5156/6363/1880/2255/728/1230/6362/5320
GO:0060326	BP	GO:0060326	cell chemotaxis	230	-0.320962552	-1.683756814	1.45E-05	0.001138703	0.001017631	4311	tags=37%, list=25%, signal=28%	284114/158747/11151/10803/65125/10488/8792/1907/9547/2185/26585/301/6348/4363/7074/27202/6278/391/3219/3164/5197/10451/5880/7941/5879/9353/7409/1435/9943/6360/11240/6358/811/407008/4067/388372/51411/1901/5641/5580/3929/2358/3689/6370/56300/6367/414062/57580/6279/6375/1525/199/3569/3577/2867/6368/6289/6356/23765/6361/643/6850/3791/56833/2919/6374/1906/6357/5156/7412/6363/3071/1880/1910/185/6288/70…
GO:0070820	CC	GO:0070820	tertiary granule	128	-0.337183616	-1.683051225	0.000188911	0.008247598	0.007370678	2755	tags=31%, list=16%, signal=26%	22875/160364/53831/1143/161/5328/527/11026/1729/116844/338339/126014/5199/945/5768/8836/100049587/2358/3689/1535/966/11314/3903/1088/1520/6556/4069/8673/3684/6515/2919/2204/820/5806/3071/963/1378/1536/2207/2357
GO:0042581	CC	GO:0042581	specific granule	133	-0.335880735	-1.682788814	0.00020036	0.008542828	0.007634517	7454	tags=62%, list=44%, signal=35%	124583/221/1991/4317/84329/64386/326624/3163/64114/56729/5004/9761/3685/81619/3934/2352/25852/23601/23071/5906/6616/57126/4057/23191/94103/8694/3837/1118/5777/55004/121260/158747/5873/79895/6793/6813/10855/3240/8560/4758/441864/671/383/160364/53831/1143/5328/11026/116844/338339/54918/84514/126014/5199/945/5768/10970/8836/2358/3689/1535/966/55754/7414/3903/1088/5795/401258/4069/8673/3684/1794/6515…
GO:0030667	CC	GO:0030667	secretory granule membrane	240	-0.317976036	-1.679303442	7.65E-06	0.000671792	0.000600364	5466	tags=45%, list=32%, signal=31%	566/8972/154664/10184/23218/6860/94103/10288/6402/8694/140885/202915/4680/148229/10312/79930/55004/53916/121260/5724/158747/5873/79895/6793/6813/127829/1650/55/8560/10257/51365/391/441864/857/51706/5878/6857/11025/5879/150372/50624/54509/22875/160364/53831/9545/1143/10890/5788/161/170370/5328/527/11026/1729/7305/338339/54918/967/653808/10326/6836/27074/945/10970/100049587/2358/3689/1535/966/11314…
GO:0046634	BP	GO:0046634	regulation of alpha-beta T cell activation	84	-0.353343821	-1.674837876	0.001273511	0.030950558	0.027659762	5434	tags=51%, list=32%, signal=35%	861/10859/4602/3965/8943/80149/864/3718/114548/51561/4860/246778/10808/8651/301/8767/942/441864/940/3077/9479/10148/384/57630/5788/3593/639/3566/3662/51043/865/11314/6375/29126/54440/64332/6850/7048/7704/3606/6363/3071/604
GO:0005125	MF	GO:0005125	cytokine activity	173	-0.32673814	-1.674228148	0.000127086	0.006303313	0.005633117	3272	tags=32%, list=19%, signal=26%	5197/2658/23529/10148/1435/50604/6360/8741/6358/146225/3593/113540/7471/9244/388372/7076/9350/11009/6370/56300/7476/6367/414062/3456/651/6375/7472/53342/3569/386653/944/655/6368/6356/6361/83729/85480/27302/64388/2919/6374/116173/112616/9518/653/1906/6357/27190/3606/6363/10135/6696/6362/9370/374
GO:0002705	BP	GO:0002705	positive regulation of leukocyte mediated immunity	104	-0.34317511	-1.672414731	0.000652126	0.020146831	0.018004733	4571	tags=41%, list=27%, signal=30%	6778/10459/5817/114548/51561/51571/5724/114836/57506/695/4843/8723/940/1394/2208/383/23529/64127/7409/8741/2268/8807/79465/5788/3593/7305/3566/80329/7037/3689/3902/6375/3569/3554/54440/8673/3684/6850/9188/3606/8809/718/2207
GO:0004867	MF	GO:0004867	serine-type endopeptidase inhibitor activity	80	-0.353143661	-1.664441369	0.001719698	0.036769251	0.032859786	5126	tags=44%, list=30%, signal=31%	866/57119/2/5345/3698/58189/391253/327657/6690/3699/259/347365/3697/5267/51156/404203/462/124857/6695/7035/256394/340267/710/5266/135228/5176/128488/5104/5271/6590/1293/11005/5265/5054/12
GO:0002822	BP	GO:0002822	regulation of adaptive immune response based on somatic recombination of immune receptors built from immunoglobulin superfamily domains	115	-0.337488992	-1.663522763	0.000541128	0.017534954	0.015670562	4758	tags=41%, list=28%, signal=30%	5777/3718/6778/10459/5817/114548/51561/51571/246778/339390/301/8767/695/940/3077/2208/383/23529/8741/9466/5788/3593/3566/7037/51043/84868/3456/7128/6375/29126/338322/3569/53833/6556/3554/54440/2302/64332/2213/3606/6363/604/8809/1378/718/2207/9173
GO:0006633	BP	GO:0006633	fatty acid biosynthetic process	115	-0.335865057	-1.655518193	0.000605877	0.018959007	0.016943204	7142	tags=61%, list=42%, signal=35%	116519/80142/33/1558/57761/56624/4282/10464/51094/242/2695/1565/5562/79966/344967/47/7494/51144/64834/10613/5319/6785/7376/55902/2194/552/116285/9926/83401/407039/344/1907/301/3995/8560/345/4023/239/5354/11160/341392/255189/406958/171586/58526/341/59344/79071/27349/1543/283985/407031/6916/1544/79993/79602/27306/4644/348158/3692/11057/240/1906/54898/241/79152/9388/6319/5166/9370
GO:0008037	BP	GO:0008037	cell recognition	142	-0.328159652	-1.654717985	0.00046713	0.015623127	0.013962009	4899	tags=44%, list=29%, signal=31%	148229/23022/28468/81704/57828/81035/55118/136242/28457/27242/28450/2048/28426/28452/1949/84466/10574/26998/10575/22948/6091/6900/28408/28420/28442/4478/1268/4897/55079/7455/4978/3543/28410/246777/7783/23210/4692/5047/28466/28448/84868/28395/28423/117144/83639/8547/28451/28409/1794/10576/22917/28472/4685/5175/1462/28461/2350/28412/133418/64581/6363/30835
GO:0035710	BP	GO:0035710	CD4-positive, alpha-beta T cell activation	82	-0.349955808	-1.653509135	0.002073846	0.042354083	0.037850814	5536	tags=50%, list=33%, signal=34%	6693/861/4602/3965/80149/26279/10312/864/3718/6778/114548/51561/114836/246778/8651/301/8767/942/441864/5075/384/57630/3593/159296/3566/3662/51043/865/6375/29126/3569/54440/64332/7048/3606/6774/6363/3071/604/8809/1880
GO:0061041	BP	GO:0061041	regulation of wound healing	109	-0.336343695	-1.650925268	0.000938873	0.025637905	0.022911972	5798	tags=48%, list=34%, signal=32%	7494/5578/6665/170692/2150/1398/10630/1026/5345/58189/407040/7099/84830/6915/10855/301/130120/857/5068/239/325/219770/4654/22875/462/5328/164656/4067/2303/5580/304/7035/302/5728/7429/7128/710/94121/135228/5341/6850/7048/5329/114897/51330/1906/5156/64581/84959/7057/2207/5054
GO:0072330	BP	GO:0072330	monocarboxylic acid biosynthetic process	166	-0.323404403	-1.650023018	0.000154564	0.007317696	0.006539647	7142	tags=59%, list=42%, signal=34%	116519/8647/80142/33/1593/1558/57761/130013/112817/56624/114876/189/4282/10464/51094/242/2695/1565/5562/79966/344967/63827/5313/47/80270/7494/51144/64834/10613/1634/1382/5319/6785/2264/7376/10170/55902/2194/552/116285/9926/83401/6770/407039/344/1907/301/3995/8560/54529/345/440/4023/239/5354/11160/341392/1464/255189/29940/406958/171586/10998/58526/341/9965/59344/79071/27349/1543/283985/407031/6916…
GO:0042113	BP	GO:0042113	B cell activation	219	-0.3154724	-1.644584851	3.03E-05	0.00212606	0.001900008	4818	tags=42%, list=28%, signal=30%	10312/28468/5777/3718/6778/200081/10459/7099/84433/581/5295/3955/5771/54900/572/28457/2185/27242/28450/3451/28426/695/28452/1380/940/3676/3175/678/10451/23529/64127/64421/933/150372/8741/7157/1137/9466/28408/5788/28420/28442/159296/4067/7305/51293/3516/3543/28410/115352/28466/7037/5580/28448/28395/4323/28423/1316/1493/11314/3456/7128/56262/3569/28451/1054/974/5579/5795/1503/643/54440/2302/28409/4…
GO:0046632	BP	GO:0046632	alpha-beta T cell differentiation	89	-0.343368168	-1.641912405	0.002596965	0.048800185	0.043611539	5536	tags=49%, list=33%, signal=33%	6693/861/25/4602/3965/8943/80149/26279/864/3718/6778/114548/51561/4860/114836/246778/8651/301/8767/942/122706/5075/57630/3593/159296/639/3566/3662/51043/865/3569/944/54440/64332/6850/7048/7704/3606/6774/6363/3071/604/8809/1880
GO:0048660	BP	GO:0048660	regulation of smooth muscle cell proliferation	107	-0.33463039	-1.63932069	0.002223308	0.044289995	0.039580892	3349	tags=35%, list=20%, signal=28%	239/1956/2263/283/5058/406919/4193/406958/3162/3593/407008/2069/5468/1901/2547/574506/51135/1535/7052/5728/7128/199/3569/9510/3725/407015/7048/10203/1906/3606/554212/1264/347/100126315/10135/7057/9370
GO:0030217	BP	GO:0030217	T cell differentiation	195	-0.316372172	-1.636348635	0.000124797	0.006303313	0.005633117	5967	tags=49%, list=35%, signal=32%	939/26191/51176/596/8784/1840/7494/1209/10945/326/920/6693/861/25/4602/27166/10288/3965/8943/80149/26279/10312/57864/864/3718/2175/6778/114548/51561/84433/6722/4860/114836/56603/246778/10803/3955/5771/572/8651/301/2177/8456/8767/942/6194/925/940/11006/678/8325/7409/122706/5075/7157/57630/9935/5788/3593/7471/159296/338339/639/3566/23210/3662/51043/865/1493/3902/57580/3456/3569/944/8876/3952/54440/…
GO:0009897	CC	GO:0009897	external side of plasma membrane	270	-0.307552345	-1.63613117	2.04E-05	0.001491819	0.001333202	2857	tags=35%, list=17%, signal=30%	10803/8792/28457/6974/28450/301/942/28426/28452/89766/925/58530/940/2674/3077/2208/3572/2217/10148/3949/133396/8482/1137/283316/79465/9466/28408/5788/2028/6340/563/28420/3762/811/2348/3593/28442/9244/4897/8754/3543/28410/80329/1901/28466/7037/28448/3595/3140/945/3977/28395/28423/3689/1493/966/3902/29126/7472/3577/3563/28451/140453/974/7018/51311/6982/290/3554/3597/643/28409/3684/5104/7048/28472/2…
GO:0072593	BP	GO:0072593	reactive oxygen species metabolic process	191	-0.316179472	-1.631740853	0.000237019	0.009600596	0.00857982	5556	tags=49%, list=33%, signal=33%	9475/706/2717/23334/406955/7020/2176/2150/4025/445/7173/1026/140885/80149/2539/2305/7498/2902/4842/406994/7099/5873/3099/3091/378/2185/3240/5447/10549/1373/1401/4843/857/2308/10193/1816/239/7350/113277/1956/5880/5879/7409/91942/384/2876/9263/7157/26574/10516/7305/4353/1543/54541/4688/5580/3320/84275/5052/124056/10333/2358/3689/1535/2309/1544/57580/3042/199/2885/6542/655/9588/285590/405753/55022/3…
GO:0045580	BP	GO:0045580	regulation of T cell differentiation	115	-0.330781343	-1.630459975	0.000855624	0.023993659	0.02144255	5967	tags=50%, list=35%, signal=33%	939/8784/1840/7494/1209/861/25/4602/27166/10288/3965/8943/80149/57864/864/3718/2175/114548/51561/84433/4860/56603/246778/5771/572/8651/301/2177/8456/8767/942/940/11006/57630/5788/3593/639/3566/3662/51043/865/1493/3902/3456/8876/54440/2302/64332/6850/7048/7704/3606/6363/11005/3071/3559/604/1378
GO:0048659	BP	GO:0048659	smooth muscle cell proliferation	108	-0.331913805	-1.628268871	0.002223308	0.044289995	0.039580892	3349	tags=34%, list=20%, signal=28%	239/1956/2263/283/5058/406919/4193/406958/3162/3593/407008/2069/5468/1901/2547/574506/51135/1535/7052/5728/7128/199/3569/9510/3725/407015/7048/10203/1906/3606/554212/1264/347/100126315/10135/7057/9370
GO:0010466	BP	GO:0010466	negative regulation of peptidase activity	200	-0.313941076	-1.625457852	8.26E-05	0.004741937	0.004237753	5535	tags=44%, list=33%, signal=30%	83596/5045/1474/6714/140880/2719/27151/331/65264/6195/866/57119/2/1654/5345/3698/1893/10047/10542/58189/391253/10879/327657/6690/1469/3699/9232/55031/259/59082/8301/347365/1472/5447/54475/4803/79444/89766/1471/3697/5267/51156/114769/26998/3428/4804/388503/404203/51050/4193/2876/462/57630/197/128821/124857/1718/6695/140870/7035/27074/7076/721/256394/340267/7429/710/5266/135228/5176/128488/7079/510…
GO:0098739	BP	GO:0098739	import across plasma membrane	94	-0.337563701	-1.623624458	0.001478013	0.034319082	0.030670129	3092	tags=33%, list=18%, signal=27%	6553/1317/84561/6520/10998/480/6511/84679/51305/23516/3762/2348/10479/8645/5997/6505/3772/56302/6542/6510/6507/27112/483/476/2350/65267/8660/6541/285195/120103/7057
GO:0051251	BP	GO:0051251	positive regulation of lymphocyte activation	242	-0.306710842	-1.621496648	7.58E-05	0.004490954	0.004013457	5498	tags=46%, list=33%, signal=31%	6714/5133/151888/861/10859/4602/55183/10288/3965/8943/1026/140885/3485/28468/864/5777/3718/81704/6778/10459/114548/51561/51571/7099/84433/4860/388552/2056/11151/5295/10808/572/8651/28457/28450/301/8767/942/28426/695/28452/1949/857/940/558/11006/3572/10451/23529/64127/10148/5879/7409/5058/8741/28408/5788/28420/3593/28442/4067/7305/51293/3543/28410/3566/115352/28466/10326/7037/51043/28448/9760/8486…
GO:0042089	BP	GO:0042089	cytokine biosynthetic process	94	-0.336479149	-1.618407942	0.001515195	0.034739897	0.031046202	5820	tags=50%, list=34%, signal=33%	5663/23139/80381/100126320/9590/920/6693/566/10859/1051/2693/7099/91662/84433/5724/246778/942/336/51465/940/5606/10148/57336/3162/5788/3593/7305/2069/3662/3556/3929/10333/3902/3569/1054/51311/2302/6850/407015/3606/6774/64581/1053/54206/7057/1536/7538
GO:0048706	BP	GO:0048706	embryonic skeletal system development	93	-0.337105923	-1.61813921	0.001831244	0.038588448	0.034485558	5682	tags=51%, list=34%, signal=34%	7046/79977/3212/7020/3231/51804/57728/1301/3198/3235/64131/257/7289/27173/23314/3219/3200/116039/2263/3227/3207/6495/579/6913/3204/5079/7291/2303/9241/130497/3236/4323/4617/6899/5950/25902/6474/655/157506/3215/3975/3216/7048/3202/3223/5156/3201
GO:1901653	BP	GO:1901653	cellular response to peptide	300	-0.301748626	-1.617397159	2.52E-05	0.001804282	0.001612443	6229	tags=51%, list=37%, signal=33%	51094/5167/5575/29988/57727/5562/6464/6777/26191/5313/5663/7494/23191/9475/1585/2043/155066/773/6714/5576/57085/55512/107/5905/406888/51763/406932/1398/525/445/4218/5319/1663/140710/2693/10312/3718/5568/1444/6778/533/2915/115/7099/1584/6770/7532/5829/353/5295/29904/5771/8651/2688/50617/837/8767/10661/5447/100132074/782/89766/1373/526/857/2308/9663/3645/407054/4023/3676/9340/1394/3164/383/4804/641…
GO:0071248	BP	GO:0071248	cellular response to metal ion	140	-0.321095454	-1.615721564	0.001143373	0.028745987	0.025689589	4300	tags=36%, list=25%, signal=27%	2934/6770/29904/65125/4761/359/3756/1894/125981/341359/57192/210/6857/3077/84258/3726/1956/3162/25932/811/114/1543/5641/1147/148281/3309/468/57586/326343/1544/4496/4494/7018/5176/3725/1728/144402/2167/4490/1906/84560/241/2203/2353/4493/1536/4502/4501/4499/4489
GO:0002819	BP	GO:0002819	regulation of adaptive immune response	129	-0.322830554	-1.614146441	0.001496604	0.034530821	0.030859356	4758	tags=39%, list=28%, signal=28%	5777/3718/6778/10459/5817/114548/51561/51571/246778/339390/301/8767/695/940/3077/2208/3572/383/23529/8741/9466/5788/3593/3566/962/7037/51043/84868/3456/7128/6375/29126/338322/3569/53833/6556/3554/54440/2302/64332/2213/3606/6363/604/8809/64092/1378/718/2207/9173
GO:0032496	BP	GO:0032496	response to lipopolysaccharide	251	-0.304857899	-1.613921356	5.53E-05	0.003565962	0.003186814	6754	tags=52%, list=40%, signal=32%	10417/5914/9516/613/85363/941/249/4282/5467/3934/92140/57162/57379/117854/27179/26191/4057/7494/1234/488/5578/4049/706/9590/6714/2920/10270/10859/25/5179/10288/1634/445/3965/2679/1051/5976/140885/80149/356/4986/2693/7376/4842/114548/7099/5724/6770/2056/3394/6915/8792/3656/259230/11027/8767/942/6348/210/1373/5737/4843/6278/22904/671/114769/623/558/5197/338/3726/383/64127/2263/4793/7431/3593/4792/1…
GO:0002237	BP	GO:0002237	response to molecule of bacterial origin	260	-0.30387524	-1.611071667	4.90E-05	0.003310118	0.002958172	6295	tags=48%, list=37%, signal=31%	5467/3934/92140/57162/57379/117854/27179/26191/4057/7494/1234/488/5578/4049/706/9590/6714/2920/10270/10859/25/5179/10288/1634/445/3965/2679/1051/5976/140885/80149/356/4986/3663/2693/7376/4842/114548/7099/5724/6770/2056/3394/6915/8792/3656/259230/11027/8767/942/6348/210/1373/5737/4843/6278/22904/671/114769/623/558/5197/338/3726/383/64127/2263/4793/7431/3593/4792/1268/4067/5732/8754/4353/1543/34297…
GO:0010951	BP	GO:0010951	negative regulation of endopeptidase activity	192	-0.311420214	-1.609303856	0.000182041	0.007995567	0.007145443	5535	tags=44%, list=33%, signal=30%	83596/5045/1474/6714/140880/27151/331/65264/6195/866/57119/2/1654/5345/3698/10047/10542/58189/391253/10879/327657/6690/1469/3699/9232/55031/259/59082/8301/347365/1472/5447/54475/4803/79444/1471/3697/5267/51156/114769/26998/3428/4804/388503/404203/4193/2876/462/57630/197/128821/124857/1718/6695/7035/27074/7076/721/256394/340267/7429/710/5266/135228/5176/128488/7079/5104/5271/1475/6590/5329/112401/…
GO:0002221	BP	GO:0002221	pattern recognition receptor signaling pathway	151	-0.317145893	-1.608994264	0.000716875	0.021246901	0.018987839	2774	tags=28%, list=16%, signal=24%	92747/7100/285852/4792/89870/4067/118788/115352/23547/3662/5641/84868/406938/1147/3929/10333/51135/3689/1535/2672/11314/7128/6279/55366/1508/10010/2867/8685/51311/1520/85364/3684/5608/7334/64581/11213/929/54941/330/26253/7097/23643/6280
GO:1905952	BP	GO:1905952	regulation of lipid localization	113	-0.326739299	-1.607381631	0.001626742	0.036097065	0.03225907	5331	tags=43%, list=32%, signal=30%	4602/27166/64240/1950/80149/7376/407040/55004/4232/1579/1149/407039/8792/5771/344/336/1401/114885/345/4023/1394/338/51099/4792/341/5468/5580/304/116150/302/407031/3569/4035/4481/3952/6850/5608/407015/114897/1906/8660/29923/9388/185/5360/7057/718/6696/9370
GO:0051249	BP	GO:0051249	regulation of lymphocyte activation	361	-0.295969539	-1.606218757	8.35E-06	0.000699702	0.000625306	5967	tags=47%, list=35%, signal=31%	939/26191/596/8784/1840/7494/1209/7301/80381/2615/7940/920/6693/6714/5133/151888/861/10859/25/27240/4602/55183/27166/10288/3965/8943/1026/1051/140885/80149/3485/26279/28468/57864/864/5777/3718/2175/81704/6778/10459/55824/114548/51561/51571/7099/84433/4860/388552/2934/56603/246778/2056/11151/5295/10808/339390/5771/54900/572/8651/28457/27242/28450/301/2177/8456/8767/942/28426/695/28452/1949/79626/4…
GO:0007608	BP	GO:0007608	sensory perception of smell	296	-0.299870584	-1.605504419	3.15E-05	0.002184531	0.001952262	4989	tags=42%, list=30%, signal=30%	135924/127074/390195/219870/79473/284532/283694/219473/219436/54831/79541/56656/5141/389090/219429/390201/138803/392392/284383/341416/81442/127062/138882/219952/8392/79346/81285/441933/81448/441932/390059/219487/341359/125962/127534/254879/1258/343170/128367/119774/219438/81696/390155/26533/196335/390323/392309/124538/390649/338674/219958/26476/403244/340980/219983/219869/135948/109/390261/138881…
GO:0032635	BP	GO:0032635	interleukin-6 production	126	-0.322408082	-1.605125516	0.000957464	0.025759657	0.023020779	5275	tags=46%, list=31%, signal=32%	2150/10288/4615/5603/3965/1051/140885/80149/2693/5777/116/7099/91662/5724/11027/1660/57506/8767/27202/4843/671/4023/113277/64127/8807/9466/353514/7305/7291/2069/54209/5047/84868/406938/3556/3929/10333/1535/56300/7128/338322/199/53342/3569/51311/3670/3952/85480/2302/6850/407015/3606/6774/64581/11213/3071/7097/2207
GO:0045619	BP	GO:0045619	regulation of lymphocyte differentiation	141	-0.318496881	-1.604476495	0.001031827	0.027061345	0.024184066	5967	tags=49%, list=35%, signal=32%	939/8784/1840/7494/1209/861/25/4602/27166/10288/3965/8943/80149/57864/864/5777/3718/2175/114548/51561/84433/4860/56603/246778/5771/572/8651/301/2177/8456/8767/942/695/10193/940/558/11006/678/150372/57630/5788/3593/639/3566/115352/3662/51043/9760/4323/865/1493/3902/3456/8876/54440/2302/64332/286410/6850/7048/56833/7704/3606/6363/11005/3071/3559/604/1378
GO:0048771	BP	GO:0048771	tissue remodeling	136	-0.318301893	-1.59759461	0.000874123	0.024325318	0.021738946	5852	tags=49%, list=35%, signal=32%	3690/1999/5578/9475/51430/6714/81501/5530/79705/51384/10312/5745/51208/407040/1436/51561/1200/581/8792/3091/2185/26585/301/2296/1471/857/284266/3200/823/558/1956/383/84870/5880/5879/1464/9842/4193/94/7157/9545/3593/9290/3516/2303/1901/7037/7076/1990/4323/7052/7128/55366/3569/29887/760/3952/9770/6850/3606/84959/10461/5166/952/2255/6696
GO:0050663	BP	GO:0050663	cytokine secretion	183	-0.310089281	-1.597212946	0.000306052	0.011443208	0.010226517	4539	tags=50%, list=27%, signal=37%	83786/7430/23601/117854/26191/5008/7494/2615/9590/6714/10859/25/9447/2150/3965/80149/55540/2693/10312/114548/1436/7099/91662/84433/4860/1149/8651/27242/301/59082/11027/1660/57506/373509/8767/6348/27202/336/1401/4843/114769/4023/113277/64127/55655/384/406958/7100/2268/9466/353514/4067/7291/3516/3566/5047/51043/84868/1147/3556/10333/57824/27159/28984/58484/7128/29126/338322/199/55366/3459/2867/5131…
GO:0005179	MF	GO:0005179	hormone activity	92	-0.330470785	-1.587963248	0.002522233	0.048140326	0.043021839	6256	tags=50%, list=37%, signal=32%	3972/5368/2695/347148/79924/5697/885/1314/5179/8614/2980/84666/1444/7038/116/2056/1907/2688/79006/4828/7276/170589/90226/2691/85569/11172/284207/2922/3060/1081/6370/181/5367/6019/114131/57817/3952/83729/27302/6013/1906/1114/3641/122876/6781/9370
GO:0001525	BP	GO:0001525	angiogenesis	399	-0.290090161	-1.58460078	7.93E-06	0.000688153	0.000614985	4004	tags=34%, list=24%, signal=26%	406942/2185/26585/10855/301/2048/64344/2296/2637/10411/54583/6278/857/3200/10163/80155/3164/54345/29924/8877/10451/2658/1282/694/4804/84870/2263/8325/574508/283/1464/9353/51378/5613/23166/354/10267/406919/2876/94/1870/6091/8503/9496/3162/406964/90993/2028/25932/3204/51129/4897/116844/3716/7291/9394/3516/2069/407037/2303/5468/23210/126393/1901/28996/406902/304/574506/116150/406938/58495/302/10672/…
GO:0045766	BP	GO:0045766	positive regulation of angiogenesis	136	-0.315691205	-1.584491264	0.001106191	0.028276427	0.025269956	6305	tags=51%, list=37%, signal=32%	494327/92140/7101/10016/664616/79924/2321/8817/7494/100302263/5578/406955/861/25/28514/406888/2041/80149/8091/2693/1893/3696/6915/3099/3091/406942/2185/301/10411/8877/2658/694/51378/406919/94/3162/51129/116844/3716/7291/2303/126393/28996/406902/574506/406938/1990/388/3689/406910/8038/6019/168667/5579/6356/3670/407035/3791/7048/1116/27286/6774/185/7057/1536/718/728/719/5054
GO:0046631	BP	GO:0046631	alpha-beta T cell activation	122	-0.31903318	-1.584266648	0.002111211	0.042948034	0.038381614	5536	tags=48%, list=33%, signal=32%	6693/861/10859/25/4602/3965/8943/80149/26279/10312/864/3718/6778/114548/51561/4860/114836/246778/10808/8651/301/8767/942/441864/940/3077/9479/10148/122706/5075/384/57630/5788/3593/159296/639/3566/3662/51043/865/11314/6375/29126/3569/944/54440/1794/64332/6850/7048/7704/3606/6774/6363/3071/604/8809/1880
GO:0098802	CC	GO:0098802	plasma membrane signaling receptor complex	204	-0.304666693	-1.579654374	0.000310654	0.011556021	0.010327335	5022	tags=43%, list=30%, signal=31%	28516/729956/214/28592/28692/919/1140/5777/91/28581/2902/1271/28606/3696/64840/729993/2185/2897/6974/402117/925/56616/28614/165829/28669/28671/28644/3645/3077/3676/28560/10369/3572/28610/163702/28619/10148/10267/94/1137/8807/1143/28603/28557/28670/2901/4067/388336/57406/59284/2059/9568/116444/28586/22801/7037/2899/1147/28691/10333/28591/926/3689/1134/9177/3569/974/28659/28616/6956/7018/255743/698…
GO:0002703	BP	GO:0002703	regulation of leukocyte mediated immunity	162	-0.309422955	-1.576213211	0.000541128	0.017534954	0.015670562	4758	tags=40%, list=28%, signal=29%	5777/3718/6778/10459/5817/114548/51561/51571/7099/5724/114836/339390/6813/57506/695/1773/4843/8723/940/3077/1394/2208/383/23529/64127/5880/7409/8741/2268/8807/79465/9466/3162/5788/3593/4067/7305/3566/80329/7037/84868/3689/3902/11314/3456/6375/3569/53833/8832/3952/3554/54440/8673/2302/3684/6850/2213/9188/3606/604/8809/1378/718/2207
GO:0071241	BP	GO:0071241	cellular response to inorganic substance	159	-0.309822331	-1.574740974	0.000716875	0.021246901	0.018987839	5709	tags=44%, list=34%, signal=29%	9451/1585/706/6569/7020/55512/107/6860/84557/6263/1398/2978/3747/1663/1584/2934/6770/29904/65125/4761/359/572/3756/1894/125981/341359/57192/210/2308/6857/3077/84258/3726/1956/3162/25932/811/114/1543/1017/5641/1147/148281/3309/468/57586/326343/1544/4496/4494/7018/890/5176/3725/1728/641/144402/2167/4490/1906/84560/241/2203/2353/4493/1536/4502/4501/4499/4489
GO:0050707	BP	GO:0050707	regulation of cytokine secretion	159	-0.309787622	-1.574564561	0.000716875	0.021246901	0.018987839	6197	tags=50%, list=37%, signal=32%	83786/7430/23601/117854/26191/5008/7494/2615/9590/6714/10859/25/9447/2150/3965/80149/55540/2693/114548/1436/7099/91662/1149/8651/27242/301/59082/11027/1660/57506/373509/8767/6348/27202/336/1401/114769/4023/64127/55655/384/406958/7100/2268/9466/353514/4067/7291/3566/5047/84868/1147/3556/10333/57824/27159/28984/7128/29126/338322/199/55366/3459/2867/51311/284/4035/23765/85480/5552/24145/6850/2213/63…
GO:1901652	BP	GO:1901652	response to peptide	394	-0.287994979	-1.571929968	7.51E-06	0.000671792	0.000600364	6229	tags=49%, list=37%, signal=32%	51094/5167/5575/2695/29988/57727/5562/6464/6777/26191/5313/5663/7494/23191/9475/1585/2043/155066/7031/773/6569/6714/5576/57085/55512/107/5905/406888/51763/406932/1398/3030/525/445/8614/4218/5319/1663/140710/2650/4986/3663/2693/10312/1605/3718/5568/1444/6778/3291/533/2915/115/7099/1584/6770/7532/5829/353/5295/29904/5771/8651/2688/50617/301/837/8767/10661/130120/5447/100132074/782/774/89766/1373/52…
GO:0001906	BP	GO:0001906	cell killing	137	-0.312531004	-1.569419687	0.00203648	0.041707796	0.037273243	5916	tags=45%, list=35%, signal=30%	409/4057/4277/3002/566/10859/140880/922/2150/1398/3965/5777/5817/51561/51571/6406/114836/5873/11151/3811/572/6813/130120/1773/4843/387836/2208/383/7409/353144/3853/8807/79465/5788/3593/7305/80329/84868/5052/735/966/3902/6375/117159/1379/1054/57817/3952/4069/10383/3684/400830/6850/2213/3075/6357/820/3606/64581/718/1075/6283
GO:1904018	BP	GO:1904018	positive regulation of vasculature development	148	-0.309682293	-1.569363425	0.0010876	0.028020123	0.025040903	6305	tags=50%, list=37%, signal=32%	494327/92140/7101/10016/664616/79924/2321/5906/8817/7494/100302263/5578/406955/861/25/28514/406888/406932/2041/80149/8091/2693/1491/1893/407040/3696/6915/3099/3091/406942/2185/301/10411/8877/2658/694/51378/406919/94/3162/51129/116844/3716/7291/2303/126393/28996/406902/574506/406938/1990/388/3689/406910/8038/6019/168667/5579/6356/3670/407035/3791/7048/1116/27286/6774/55273/185/7057/1536/718/728/71…
GO:0062023	CC	GO:0062023	collagen-containing extracellular matrix	291	-0.292464643	-1.56395337	0.000117927	0.006185668	0.005527981	3037	tags=27%, list=18%, signal=23%	283/1464/977/4256/340706/8482/3918/462/197/712/64129/10516/563/811/170689/3909/7783/10418/653808/157869/304/8785/265/5199/302/7076/5359/5553/713/64093/1290/7052/340267/6279/6281/3898/8483/7472/25890/1508/710/1359/4146/140453/9510/655/255743/1520/11096/5176/84570/83729/5104/3912/2262/22917/5271/6590/4811/1462/9518/1955/27286/9507/1293/714/5265/5212/2202/7057/2255/1075/56999/8406/9370/5054/6280/216…
GO:0031983	CC	GO:0031983	vesicle lumen	257	-0.294627858	-1.561174037	0.000105384	0.005691518	0.005086371	6355	tags=49%, list=38%, signal=31%	5707/2519/3934/2352/7044/5686/2799/25852/2695/410/10213/23071/10447/10097/23197/10577/4057/47/317/7520/23191/3310/2717/566/87/5179/3614/5709/1950/81567/356/3837/2/1654/5345/411/2992/1118/5777/1893/7415/51571/4125/4860/3699/10533/2934/5873/3101/353/272/978/10855/3240/10549/210/6278/5267/4758/6282/671/78991/2588/4831/338/1956/383/3074/7276/197/11240/2268/9961/10487/9535/83706/116844/23406/84514/435…
GO:0033002	BP	GO:0033002	muscle cell proliferation	157	-0.307282348	-1.560084749	0.000809374	0.023232861	0.020762643	3102	tags=31%, list=18%, signal=25%	2263/283/5058/406919/4193/406958/3162/6495/3593/407008/574514/3516/2069/2303/5468/1901/2547/574506/9241/51135/1535/7052/5728/7128/5950/7472/199/3569/5292/9510/284/3725/27302/407015/7048/10203/406984/1906/3606/7049/6774/554212/1264/347/100126315/10135/7057/9370
GO:0002685	BP	GO:0002685	regulation of leukocyte migration	151	-0.30651556	-1.555062791	0.00175688	0.037236659	0.033277497	5536	tags=46%, list=33%, signal=31%	6693/11117/134/55512/2150/23143/1398/3965/1240/1399/1893/81704/51561/6354/5724/84830/284114/158747/65125/10488/6793/1907/9547/2185/26585/301/6348/27202/6278/3676/623/5880/7941/5879/9353/1435/9943/148823/11240/9466/3162/811/407008/4478/3204/4067/83483/54209/5641/3929/4323/2358/6370/11314/6375/199/3569/3554/56833/653/1906/6363/3071/347/7057/728/719/1230/5054
GO:0007219	BP	GO:0007219	Notch signaling pathway	142	-0.308089757	-1.553517193	0.00203648	0.041707796	0.037273243	7271	tags=56%, list=43%, signal=32%	3993/51441/2624/1004/84231/650/92714/5664/1746/189/9787/55897/388585/81619/2116/23509/11156/1999/1840/5663/8431/55343/6400/3996/170825/28514/84441/10098/1950/23555/79094/6615/23462/406994/3955/84667/2296/54475/92737/2208/3572/1956/29924/3175/64127/4100/51378/9794/54084/10683/6091/83464/4792/7471/26032/3516/3880/2303/6928/3169/429/4323/23286/8788/655/58158/7079/7048/6591/6774/55273/1903/1675/3559/…
GO:0002699	BP	GO:0002699	positive regulation of immune effector process	164	-0.304652646	-1.553099764	0.001273511	0.030950558	0.027659762	4571	tags=39%, list=27%, signal=29%	6778/10459/5817/114548/51561/51571/7099/5724/114836/6813/301/57506/8767/942/695/4843/8723/940/1394/2208/383/23529/64127/5880/7409/8482/8741/2268/8807/79465/3162/5788/3593/89870/4067/7305/3566/80329/7037/3929/3689/2865/3902/11314/5950/6375/3569/2867/8832/5795/3554/85364/54440/8673/3684/64332/6850/5225/9188/3606/6363/8809/718/2207
GO:0030098	BP	GO:0030098	lymphocyte differentiation	283	-0.290707759	-1.55162538	0.000115638	0.006109515	0.005459925	5979	tags=46%, list=35%, signal=30%	3443/939/26191/51176/596/8784/1840/7494/1209/10945/7301/326/920/6693/861/25/4602/28514/27166/10288/5452/3965/8943/80149/26279/10312/57864/864/5777/3718/2175/6778/114548/51561/84433/6722/4860/114836/56603/246778/581/5295/10803/3955/5771/572/8651/2185/301/2177/8456/8767/942/3451/695/6194/1380/925/10193/940/3676/558/11006/3175/678/23529/8325/64421/7409/122706/150372/5075/7157/57630/9935/5788/3593/74…
GO:0046394	BP	GO:0046394	carboxylic acid biosynthetic process	253	-0.292810963	-1.55136127	0.000227837	0.009494033	0.008484587	7142	tags=55%, list=42%, signal=32%	116519/8647/80142/6472/33/7360/1593/5352/1558/57761/130013/112817/8985/56624/114876/189/4282/10464/790/10327/51094/242/2695/1565/84706/5562/79966/344967/63827/5313/47/80270/2618/7494/51144/435/64834/10613/55512/1213/5351/1634/1950/445/2679/1382/5319/6785/2264/7376/1491/875/10170/55902/2194/552/116285/9926/7358/83401/6770/407039/344/1907/301/3995/8560/54529/1373/345/440/4023/239/1036/5354/11160/34…
GO:0004984	MF	GO:0004984	olfactory receptor activity	276	-0.290536338	-1.549152968	9.29E-05	0.005128666	0.004583364	4989	tags=40%, list=30%, signal=29%	135924/127074/390195/219870/79473/284532/283694/219473/219436/79541/56656/389090/219429/390201/138803/392392/284383/341416/81442/127062/138882/219952/8392/79346/81285/441933/81448/441932/390059/219487/125962/254879/343170/128367/119774/219438/81696/390155/26533/196335/390323/392309/124538/390649/338674/219958/26476/403244/340980/219983/219869/135948/390261/138881/4995/7932/121364/127059/26716/128…
GO:0050911	BP	GO:0050911	detection of chemical stimulus involved in sensory perception of smell	276	-0.290536338	-1.549152968	9.29E-05	0.005128666	0.004583364	4989	tags=40%, list=30%, signal=29%	135924/127074/390195/219870/79473/284532/283694/219473/219436/79541/56656/389090/219429/390201/138803/392392/284383/341416/81442/127062/138882/219952/8392/79346/81285/441933/81448/441932/390059/219487/125962/254879/343170/128367/119774/219438/81696/390155/26533/196335/390323/392309/124538/390649/338674/219958/26476/403244/340980/219983/219869/135948/390261/138881/4995/7932/121364/127059/26716/128…
GO:0048514	BP	GO:0048514	blood vessel morphogenesis	463	-0.280932444	-1.548852389	3.32E-06	0.000331325	0.000296097	6441	tags=48%, list=38%, signal=30%	3685/4215/55742/8928/574449/494327/92140/4211/7101/4017/10016/83605/2116/664616/9146/79924/2321/6464/5598/23509/5906/51176/4915/8817/3690/7494/100302263/5578/9475/9451/7045/2251/7046/14/1286/9820/9421/4015/406955/8322/100126351/861/11117/25/284217/28514/406888/1634/2041/1950/80149/7490/356/8091/2693/5345/406988/7498/1605/1893/1482/23462/3198/406994/407040/3696/406973/6722/84830/100423036/581/6915…
GO:1903034	BP	GO:1903034	regulation of response to wounding	133	-0.309009049	-1.548159559	0.002298039	0.045161736	0.040359946	5798	tags=45%, list=34%, signal=30%	7494/5578/6665/2043/170692/2150/1398/10630/1026/574038/5345/58189/5802/407040/7099/84830/6915/10855/301/130120/857/5068/239/325/219770/56963/4654/22875/462/5328/164656/4067/2303/5580/304/7035/302/89790/5728/7429/7128/5604/710/94121/4035/135228/5341/6850/7048/5329/114897/51330/1906/5156/64581/84959/7057/6696/2207/5054
GO:0002683	BP	GO:0002683	negative regulation of immune system process	310	-0.287574772	-1.546806821	8.49E-05	0.004834678	0.004320634	5536	tags=42%, list=33%, signal=29%	6693/5133/406955/861/11117/725/10859/134/28514/23143/10288/1398/3965/6895/1051/80149/26279/2/864/5777/7376/3718/55666/51208/5692/6778/55824/407040/116/7099/84830/5295/339390/5771/54900/8651/259/2185/26585/27242/301/942/6348/695/27202/336/145581/79626/441864/671/11025/3077/558/4831/3428/325/11006/383/9353/933/3949/384/133396/51621/2876/11240/9935/9466/3162/5788/1831/3593/4792/407008/9290/1268/3204…
GO:0016053	BP	GO:0016053	organic acid biosynthetic process	254	-0.291945474	-1.546074227	0.000209519	0.008881415	0.007937104	7142	tags=55%, list=42%, signal=32%	116519/8647/80142/6472/33/7360/1593/5352/1558/57761/130013/112817/8985/56624/114876/189/4282/10464/790/10327/51094/242/2695/1565/84706/5562/79966/344967/63827/5313/47/80270/2618/7494/51144/435/64834/10613/55512/1213/5351/1634/1950/445/2679/1382/5319/6785/2264/7376/1491/875/10170/55902/2194/552/116285/9926/7358/83401/6770/407039/344/1907/301/3995/8560/54529/1373/345/440/4023/239/1036/5354/11160/34…
GO:0034774	CC	GO:0034774	secretory granule lumen	251	-0.291801502	-1.544800637	0.000273837	0.010508123	0.009390854	6355	tags=49%, list=38%, signal=31%	5707/2519/3934/2352/7044/5686/2799/25852/2695/410/10213/23071/10447/10097/23197/10577/4057/47/317/7520/23191/3310/2717/566/87/5179/3614/5709/1950/81567/3837/2/1654/5345/411/2992/1118/5777/1893/7415/51571/4125/4860/3699/10533/2934/5873/3101/353/272/978/10855/3240/10549/210/6278/5267/4758/6282/671/78991/2588/4831/383/3074/7276/197/11240/2268/9961/10487/9535/83706/116844/23406/84514/4353/126014/5141…
GO:0060205	CC	GO:0060205	cytoplasmic vesicle lumen	255	-0.291736394	-1.54461071	0.000156854	0.007330898	0.006551445	6355	tags=49%, list=38%, signal=31%	5707/2519/3934/2352/7044/5686/2799/25852/2695/410/10213/23071/10447/10097/23197/10577/4057/47/317/7520/23191/3310/2717/566/87/5179/3614/5709/1950/81567/356/3837/2/1654/5345/411/2992/1118/5777/1893/7415/51571/4125/4860/3699/10533/2934/5873/3101/353/272/978/10855/3240/10549/210/6278/5267/4758/6282/671/78991/2588/4831/383/3074/7276/197/11240/2268/9961/10487/9535/83706/116844/23406/84514/4353/126014/…
GO:0045637	BP	GO:0045637	regulation of myeloid cell differentiation	160	-0.302991415	-1.541409191	0.001143373	0.028745987	0.025689589	6210	tags=47%, list=37%, signal=30%	4211/3205/5925/9398/6777/51176/4057/11091/3304/5578/920/4015/81501/861/10859/55170/28514/85477/1051/7030/3303/91/51208/51561/7099/5295/3091/5771/2185/2623/6348/284266/10193/11025/4831/325/11006/1435/50604/51621/9935/3593/4792/407008/9290/3204/4067/7305/5458/54209/10766/865/5814/2309/2124/5579/760/9770/3725/3692/133308/7704/3202/6774/714/3071/3059/84959/5457/2353/7057/4609/1230/7538/9370
GO:0034612	BP	GO:0034612	response to tumor necrosis factor	230	-0.293681547	-1.540641743	0.000370483	0.012986497	0.011605716	6548	tags=50%, list=39%, signal=31%	5714/5696/149951/6846/5707/3934/5686/10616/5685/5716/10213/3551/939/8784/3304/4049/9705/9590/10344/406955/81501/55512/5709/8717/9447/2150/51763/445/9825/2679/3856/3604/80149/5609/84817/3303/5711/51208/5692/407040/6354/10537/8792/10913/5771/51588/2185/27242/259230/1660/55627/837/6348/79092/23198/114769/338/8877/678/4654/122706/7185/9530/6360/8741/3875/6358/4792/8754/83483/388372/4055/128178/1147/1…
GO:0007159	BP	GO:0007159	leukocyte cell-cell adhesion	264	-0.289953053	-1.539613983	0.00020036	0.008542828	0.007634517	6218	tags=48%, list=37%, signal=31%	921/57162/7430/51148/10507/939/26191/57126/1840/7494/80381/2615/920/6693/7369/6714/5133/151888/861/10859/4602/10288/6402/445/3965/8943/1051/140885/80149/3485/26279/2650/864/5777/3718/81704/55824/114548/51561/51571/84433/4860/5724/84830/2056/11151/5295/10808/65125/339390/5771/54900/6793/572/8651/27242/301/8767/942/1949/79626/441864/857/940/3077/3676/64083/11006/3572/383/64127/10148/5880/5879/7409/…
GO:1903708	BP	GO:1903708	positive regulation of hemopoiesis	146	-0.304073113	-1.538746524	0.002148577	0.043394107	0.038780259	5967	tags=47%, list=35%, signal=30%	939/9398/6777/51176/3304/7494/5578/920/81501/861/4602/10288/85477/3965/8943/3303/864/91/114548/51561/4860/3091/572/8651/301/2623/8767/2296/942/695/558/11006/1435/50604/342371/5788/3593/7305/5458/3566/54209/51043/9760/4323/865/2309/2124/8876/760/3725/54440/64332/286410/6850/133308/7048/7704/3202/3606/6774/6363/3071/3559/3059/604/5457/2353/1230
GO:0071219	BP	GO:0071219	cellular response to molecule of bacterial origin	168	-0.299050379	-1.526983839	0.001273511	0.030950558	0.027659762	6754	tags=52%, list=40%, signal=31%	10417/5914/9516/613/85363/941/4282/5467/3934/92140/57379/27179/26191/4057/7494/1234/5578/706/6714/2920/10270/10859/25/10288/445/1051/5976/140885/80149/4986/2693/7376/114548/7099/5724/6770/3394/6915/3656/259230/11027/8767/942/6348/4843/22904/671/114769/558/5197/383/64127/4793/7431/3593/4792/4067/8754/54209/7035/84868/406938/3929/10333/11009/2672/56300/7128/29126/3569/3055/57817/4064/2919/2213/6374…
GO:0050678	BP	GO:0050678	regulation of epithelial cell proliferation	253	-0.287319741	-1.522267859	0.000393494	0.013596991	0.0121513	3538	tags=29%, list=21%, signal=23%	857/5068/407054/3676/4831/3164/1956/116039/383/2658/4804/64127/406918/2263/283/406919/2876/94/6091/3162/6495/128239/11171/116844/3851/7291/2069/5967/5468/687/406902/574506/9241/406938/130497/58495/1535/7476/28984/6899/5728/7128/7472/91862/406917/80139/6356/135228/3670/2252/5176/3952/3725/93986/407015/3791/3912/6591/3202/653/7049/6774/130367/1910/185/2752/54206/7057/2255/4609/728/7538/374/3037
GO:0060759	BP	GO:0060759	regulation of response to cytokine stimulus	147	-0.299653203	-1.517521614	0.002447502	0.046959835	0.041966863	4110	tags=35%, list=24%, signal=27%	3656/3091/5771/51588/8651/1660/57506/81030/837/8767/857/114769/407054/558/83666/8877/383/9353/1435/7185/11240/6091/5788/3716/6059/342979/5468/54209/1147/3977/865/2672/7128/5770/3569/3459/84888/406929/284/3554/85480/6850/407015/7132/1906/11213/330/9021/25939/7850/7097/9370
GO:0071222	BP	GO:0071222	cellular response to lipopolysaccharide	162	-0.297667939	-1.516332682	0.001403648	0.03304314	0.029529851	6754	tags=52%, list=40%, signal=31%	10417/5914/9516/613/85363/941/4282/5467/3934/92140/57379/27179/26191/4057/7494/1234/5578/706/6714/2920/10270/10859/25/10288/445/1051/5976/140885/80149/4986/2693/7376/114548/7099/5724/6770/3394/6915/3656/259230/11027/8767/942/6348/4843/22904/671/114769/558/5197/383/64127/4793/7431/3593/4792/4067/8754/7035/84868/406938/3929/11009/2672/56300/7128/29126/3569/3055/57817/4064/2919/6374/3606/929/9450/10…
GO:0050863	BP	GO:0050863	regulation of T cell activation	250	-0.286360293	-1.515703644	0.000430312	0.014660763	0.013101968	5967	tags=47%, list=35%, signal=31%	939/26191/8784/1840/7494/1209/80381/2615/920/6693/6714/5133/151888/861/10859/25/27240/4602/27166/10288/3965/8943/1051/140885/80149/3485/26279/57864/864/5777/3718/2175/81704/55824/114548/51561/51571/84433/4860/2934/56603/246778/2056/11151/5295/10808/339390/5771/54900/572/8651/27242/301/2177/8456/8767/942/1949/79626/441864/857/940/3077/11006/3572/383/9479/64127/10148/5880/5879/7409/5058/384/57630/5…
GO:0009593	BP	GO:0009593	detection of chemical stimulus	342	-0.280343603	-1.515673408	8.60E-05	0.004861591	0.004344686	4813	tags=38%, list=28%, signal=28%	219870/79473/9033/284532/283694/219473/219436/79541/56656/389090/83756/50831/219429/390201/138803/7099/392392/765/284383/341416/81442/1469/127062/138882/219952/8392/79346/81285/441933/81448/441932/1472/390059/219487/125962/254879/343170/128367/6857/119774/219438/81696/390155/26533/196335/390323/392309/64127/124538/390649/338674/219958/26476/403244/340980/219983/219869/135948/390261/259292/563/138…
GO:0072507	BP	GO:0072507	divalent inorganic cation homeostasis	387	-0.277466449	-1.511734079	6.55E-05	0.004082305	0.003648257	7001	tags=51%, list=41%, signal=30%	3932/3954/1193/6786/57003/55503/4088/776/796/64924/1812/4504/2281/387129/2847/22821/23400/56477/10523/3685/2280/1237/477/55151/5031/118987/2905/7184/219931/5910/5026/10134/596/5663/1234/488/22953/84502/920/91689/773/57158/2829/134/57113/25/2859/2150/1233/6263/525/8614/8943/1240/5319/356/27/3358/10312/4308/9900/666/5777/89885/5745/4987/221154/2902/4842/3061/492/116/147138/2915/552/6354/57053/2854/…
GO:0071216	BP	GO:0071216	cellular response to biotic stimulus	187	-0.292375259	-1.506744482	0.00203648	0.041707796	0.037273243	6754	tags=51%, list=40%, signal=31%	10417/5914/9516/613/85363/941/4282/5467/3934/92140/57379/27179/26191/4057/317/7494/1234/5578/9451/706/6714/2920/10270/10859/25/10288/445/1051/5976/140885/80149/4986/2693/7376/114548/7099/5724/6770/3394/6915/3656/259230/11027/8767/942/6348/695/54499/4843/22904/671/114769/558/5197/383/8243/64127/4793/7157/7431/3593/4792/4067/8754/54209/7035/84868/406938/3929/10333/3309/11009/2672/56300/7128/29126/3…
GO:0070372	BP	GO:0070372	regulation of ERK1 and ERK2 cascade	212	-0.289524155	-1.505121622	0.001329284	0.031880954	0.028491234	6027	tags=46%, list=36%, signal=30%	2321/6464/5906/26191/409/8817/388121/5578/9590/920/10344/6714/11117/25/2150/3965/140885/5609/1399/3358/2264/5345/338761/5777/3061/1436/116/7099/91662/6354/57053/2056/8792/5771/2185/2048/8767/6348/7074/27202/6278/10419/1956/64127/2263/54550/6360/8482/6358/5788/81610/8074/9965/9290/4067/388372/54209/5322/388325/574506/84868/1846/26291/2358/6370/6367/5728/414062/6375/5604/5770/846/8000/55885/6368/16…
GO:0007606	BP	GO:0007606	sensory perception of chemical stimulus	353	-0.277822795	-1.504345036	8.83E-05	0.004951986	0.004425469	5038	tags=40%, list=30%, signal=29%	6338/135924/6337/127074/390195/219870/79473/9033/284532/283694/219473/219436/54831/79541/56656/5141/389090/83756/50831/219429/390201/138803/392392/765/284383/341416/81442/1469/127062/138882/219952/8392/79346/81285/441933/81448/441932/1472/390059/219487/341359/255022/125962/127534/254879/1258/343170/128367/119774/219438/81696/390155/40/26533/196335/390323/392309/124538/390649/338674/219958/26476/4…
GO:0002793	BP	GO:0002793	positive regulation of peptide secretion	213	-0.288983104	-1.502937739	0.001552377	0.034933281	0.031219024	7585	tags=58%, list=45%, signal=32%	2219/8938/6453/11132/114900/10874/25924/3586/10802/8692/4317/10497/51744/112744/177/1080/5590/5004/23400/4282/322/4825/91608/5467/83786/2695/7430/23601/117854/26191/5008/7494/8431/640/9590/55737/6714/5481/134/25/9447/2150/3965/55540/5319/114548/1436/116/7099/91662/81285/3091/572/11027/1660/65220/57506/373509/8767/65985/6348/25930/2864/3077/4023/23607/64083/2696/1956/64127/283/5879/55655/406958/98…
GO:0071356	BP	GO:0071356	cellular response to tumor necrosis factor	219	-0.288245579	-1.502649084	0.000957464	0.025759657	0.023020779	6548	tags=49%, list=39%, signal=31%	5714/5696/149951/6846/5707/3934/5686/10616/5685/5716/10213/3551/939/8784/3304/4049/9705/9590/10344/406955/81501/55512/5709/8717/9447/2150/51763/445/9825/3856/3604/80149/84817/3303/5711/51208/5692/407040/6354/8792/10913/5771/51588/2185/27242/259230/1660/55627/837/6348/79092/23198/114769/338/8877/678/4654/122706/7185/9530/6360/8741/3875/6358/4792/83483/388372/4055/128178/1147/1535/57824/6370/2309/6…
GO:0043434	BP	GO:0043434	response to peptide hormone	326	-0.278073415	-1.500282082	0.000273837	0.010508123	0.009390854	6229	tags=48%, list=37%, signal=31%	51094/5167/5575/2695/29988/57727/5562/6464/6777/5313/7494/23191/9475/1585/155066/7031/6569/6714/5576/57085/107/5905/51763/1398/3030/525/445/8614/4218/5319/140710/2650/4986/2693/10312/1605/3718/5568/1444/6778/3291/533/115/1584/6770/7532/5829/353/5295/29904/5771/8651/2688/50617/301/130120/5447/100132074/89766/1373/526/857/2308/5068/9663/3645/4023/4831/9340/1036/1394/3164/139596/383/694/90423/1154/4…
GO:0032103	BP	GO:0032103	positive regulation of response to external stimulus	402	-0.273749553	-1.49560233	0.000127086	0.006303313	0.005633117	5901	tags=42%, list=35%, signal=28%	8817/3384/5008/7520/4277/10621/5578/84630/94025/4049/257397/90678/10344/6714/1690/566/406955/5709/8717/9447/2150/1233/4615/5603/3965/1051/55540/1240/574038/2693/5345/5711/5568/26471/5692/5817/51561/4585/7099/91662/84433/6354/114836/284114/158747/65125/10488/8792/1907/9547/2185/11027/1660/57506/81030/8767/6348/4363/695/7074/6278/23198/8723/940/4023/83666/3428/3572/1956/383/64127/5880/7941/5879/935…
GO:0072503	BP	GO:0072503	cellular divalent inorganic cation homeostasis	374	-0.275093213	-1.494890608	0.000127086	0.006303313	0.005633117	7001	tags=50%, list=41%, signal=30%	3932/3954/1193/6786/55503/4088/776/796/64924/1812/4504/2281/387129/2847/22821/23400/56477/10523/3685/2280/1237/477/55151/5031/118987/2905/7184/219931/5910/5026/10134/596/5663/1234/488/22953/84502/920/91689/773/57158/2829/134/57113/25/2859/2150/1233/6263/8614/8943/1240/5319/356/27/3358/10312/4308/9900/666/5777/89885/5745/4987/221154/2902/4842/3061/492/116/2915/552/6354/57053/2854/2056/11151/581/69…
GO:0052547	BP	GO:0052547	regulation of peptidase activity	340	-0.276339997	-1.494052081	0.00020036	0.008542828	0.007634517	5976	tags=45%, list=35%, signal=30%	144568/939/51176/10134/409/4057/317/885/84630/9475/9451/2043/9705/55081/83596/5045/1474/6714/140880/2719/27151/8717/9447/331/27166/65264/6195/866/3965/57119/356/2/1654/5345/406988/666/7498/3698/1893/10047/10542/58189/7415/2902/114548/391253/10879/327657/91662/6690/6406/8795/1469/11047/3699/2934/9232/8797/6300/581/572/55031/259/23787/59082/838/837/373509/8767/8301/347365/1472/5447/54475/4803/79444…
GO:0050714	BP	GO:0050714	positive regulation of protein secretion	198	-0.287560815	-1.488225942	0.001682515	0.036398254	0.032528234	7585	tags=58%, list=45%, signal=32%	2219/8938/11132/114900/10874/25924/3586/10802/8692/4317/10497/51744/112744/177/1080/5590/5004/23400/4282/322/4825/5467/83786/2695/7430/23601/117854/26191/5008/7494/8431/640/9590/55737/6714/5481/25/9447/2150/3965/55540/5319/114548/1436/7099/91662/81285/3091/572/11027/1660/65220/57506/373509/8767/65985/6348/25930/2864/4023/23607/64083/2696/1956/64127/283/5879/55655/406958/9854/2268/353514/114/57555…
GO:0002253	BP	GO:0002253	activation of immune response	398	-0.272360563	-1.487865248	0.000168303	0.007669341	0.006853904	6183	tags=46%, list=37%, signal=30%	10616/5685/7430/5716/10096/10213/28876/10097/3551/5906/26191/3384/596/7520/4620/4277/5663/1369/23191/94025/80381/640/257397/920/778/6714/861/725/25/5709/9447/922/1398/80149/1240/10095/1399/919/2/28468/5711/5777/5568/5692/79908/55824/407040/55061/4585/84433/123920/2854/9473/581/5295/65125/5771/28883/10093/54900/28457/27242/28450/11027/57506/8767/28426/695/27202/28452/1380/1401/23198/732/2856/10163…
GO:0030336	BP	GO:0030336	negative regulation of cell migration	227	-0.284144723	-1.487250694	0.001050418	0.027450182	0.02453156	4548	tags=36%, list=27%, signal=27%	406994/407040/3486/406973/6722/84830/100423036/6915/57152/3418/26585/89795/27202/25930/10193/23671/23560/2658/406918/574508/9353/23380/51378/94/406958/11240/6091/9466/10370/3162/406964/25932/11171/811/407008/3204/57406/407037/5468/406902/574506/9241/406938/7076/388/11009/10076/6370/407046/2309/28984/5728/11314/79772/54328/199/407051/7414/91862/406917/574474/406929/57522/4035/5795/5176/27302/40701…
GO:0043588	BP	GO:0043588	skin development	332	-0.275577907	-1.486785386	0.000264632	0.01031783	0.009220794	5741	tags=45%, list=34%, signal=31%	100129271/9475/81851/60485/79977/3868/64834/3885/5045/27121/861/85289/342574/8717/28514/338785/7053/3856/3883/4038/43847/51384/85291/23022/353141/8202/6615/353140/91/353132/386684/3890/11187/26133/9355/84616/196374/6722/8687/56603/10913/50814/80326/83901/10855/301/8456/2296/337960/130120/125981/6703/3859/6278/6707/5068/337882/57822/823/386680/4831/239/6768/199834/54345/1956/404203/2263/26239/3887…
GO:0052548	BP	GO:0052548	regulation of endopeptidase activity	323	-0.275648055	-1.486269667	0.000347472	0.01247989	0.011152974	5976	tags=45%, list=35%, signal=29%	144568/939/51176/10134/409/4057/317/885/84630/9475/9451/2043/9705/55081/83596/5045/1474/6714/140880/27151/8717/9447/331/27166/65264/6195/866/3965/57119/356/2/1654/5345/406988/666/7498/3698/10047/10542/58189/7415/2902/114548/391253/10879/327657/91662/6690/6406/8795/1469/11047/3699/2934/9232/8797/581/572/55031/259/23787/59082/838/837/373509/8767/8301/347365/1472/5447/54475/4803/79444/1471/3697/5661…
GO:0030216	BP	GO:0030216	keratinocyte differentiation	245	-0.280713812	-1.484010783	0.001385057	0.032893984	0.029396554	5741	tags=46%, list=34%, signal=31%	100129271/9475/81851/60485/79977/3868/3885/5045/861/85289/342574/338785/7053/3856/3883/43847/51384/85291/23022/353141/8202/353140/353132/386684/3890/11187/84616/196374/8687/56603/83901/301/8456/2296/337960/130120/125981/6703/3859/6278/6707/5068/337882/823/386680/4831/6768/199834/404203/26239/3887/353144/3853/8688/50604/3875/125115/112802/25932/3204/3851/8754/440023/386672/337880/386682/3516/2069/…
GO:0071375	BP	GO:0071375	cellular response to peptide hormone stimulus	248	-0.280154842	-1.482465932	0.000976055	0.026163285	0.023381492	6229	tags=49%, list=37%, signal=31%	51094/5167/5575/29988/57727/5562/6464/6777/5313/7494/23191/9475/1585/155066/6714/5576/57085/107/5905/51763/1398/525/445/4218/5319/140710/2693/10312/3718/5568/1444/6778/533/115/1584/6770/7532/5829/353/5295/29904/5771/8651/2688/50617/5447/100132074/89766/1373/526/857/2308/9663/3645/4023/9340/1394/3164/383/90423/1154/4131/23175/9296/5058/4193/5106/340706/23235/197/8503/6715/108/109/5791/10890/527/34…
GO:0042110	BP	GO:0042110	T cell activation	369	-0.272462439	-1.479339401	0.000156854	0.007330898	0.006551445	5979	tags=45%, list=35%, signal=30%	3443/939/26191/51176/596/8784/4277/1840/5663/7494/1209/10945/80381/326/2615/920/6693/6714/5133/151888/861/10859/5530/25/27240/4602/2150/27166/10288/3965/8943/1051/140885/80149/3485/26279/10312/57864/864/5777/3718/2175/81704/6778/55824/114548/51561/51571/84433/6722/4860/114836/2934/56603/246778/5873/2056/11151/581/5295/10808/10803/339390/3955/5771/54900/572/8651/27242/301/1650/2177/8456/8767/942/3…
GO:0048871	BP	GO:0048871	multicellular organismal homeostasis	362	-0.272065582	-1.476521207	0.000278439	0.010628785	0.009498687	6353	tags=47%, list=38%, signal=30%	261734/1981/3934/50508/51094/5575/242/3988/54849/5925/5562/580/4057/596/3690/5578/1585/25937/7031/3868/340547/64834/6714/5576/81501/134/107/28514/51763/525/79705/85440/6338/1051/6337/1240/7030/10312/7376/22841/5568/5745/51208/6778/1436/116/115/4585/128866/7099/6722/83401/56603/1579/1149/1200/11151/581/272/63978/89/8792/359/1907/2185/2623/2296/1472/23178/125981/153/1258/857/2308/284266/57822/3077/…
GO:0070371	BP	GO:0070371	ERK1 and ERK2 cascade	225	-0.282022999	-1.475711859	0.001719698	0.036769251	0.032859786	6027	tags=45%, list=36%, signal=30%	2321/6464/5906/26191/409/8817/388121/5578/9590/920/10344/6714/11117/25/2150/1950/3965/140885/5609/1399/3358/2264/5345/338761/5777/3061/1436/116/7099/91662/6354/57053/2056/8792/5771/2185/2048/8767/6348/7074/27202/6278/10419/1956/678/64127/2263/54550/6360/8482/6358/5788/128239/81610/8074/9965/9290/4067/388372/54209/5322/388325/574506/84868/1846/26291/2358/6370/6367/5728/414062/6375/5604/5770/846/80…
GO:0006875	BP	GO:0006875	cellular metal ion homeostasis	437	-0.268487447	-1.474405226	8.15E-05	0.004713647	0.004212472	7557	tags=54%, list=45%, signal=31%	1201/1902/221074/797/496/344905/10874/931/6548/4891/159371/1991/6547/7780/2624/10539/94033/286133/9114/3932/3954/1193/6786/55503/3163/4088/776/796/64924/1812/4504/2281/387129/2847/22821/23400/56477/10523/3685/2280/1237/3934/477/55151/5031/118987/2905/7184/3778/219931/5910/475/5026/10134/4057/596/5663/26234/1234/488/22953/84502/920/91689/773/57158/2829/134/57113/25/2859/2150/1233/3658/6263/8614/89…
GO:0031349	BP	GO:0031349	positive regulation of defense response	299	-0.274921774	-1.472384622	0.000513379	0.016784947	0.0150003	7382	tags=52%, list=44%, signal=30%	727897/8692/400709/283463/10623/259197/4317/2896/8517/10497/5469/112744/4582/5718/5721/9641/10071/85363/9575/5714/5696/3135/5707/23633/574461/5686/5685/5716/10213/117854/3551/3384/5008/7520/4277/885/10621/84630/94025/4049/257397/90678/6714/1690/406955/5179/5709/8717/9447/2150/4615/5603/1051/55540/5711/5568/26471/5692/5817/51561/4585/7099/91662/84433/114836/8792/11027/1660/57506/81030/8767/6348/43…
GO:0030335	BP	GO:0030335	positive regulation of cell migration	375	-0.270170181	-1.468529716	0.000218678	0.009216088	0.008236193	6084	tags=45%, list=36%, signal=30%	664616/10507/2321/10013/10509/26012/51176/8817/596/8784/3690/7494/100302263/2886/5578/79872/7803/9475/7046/14/9590/10344/4150/84904/6693/6714/406955/100126351/5530/25/3642/8717/2150/406888/1398/10501/2041/84913/1950/3965/10630/85440/80149/1240/4680/1399/6615/91/54859/286077/81704/1436/51561/6354/5724/284114/158747/389/11151/5295/117581/65125/10488/3091/1907/9547/406942/2185/301/6348/7074/6278/857…
GO:0071417	BP	GO:0071417	cellular response to organonitrogen compound	490	-0.265492692	-1.466419176	4.96E-05	0.003317666	0.002964917	6247	tags=47%, list=37%, signal=31%	55151/5031/51094/5167/5575/7430/29988/7184/2554/57727/10097/5562/6464/5906/26012/6777/26191/5313/409/4915/5663/7494/5029/23191/9475/1585/2043/155066/10021/55737/773/6569/6714/5576/57085/26532/25/5179/55512/107/5905/406888/51763/6263/406932/1398/5603/525/23677/445/10681/389541/4218/1051/333/5319/7490/1663/140710/3358/2693/10312/3718/5568/10542/1444/200909/6778/114548/533/2915/55004/115/7099/1584/5…
GO:0001819	BP	GO:0001819	positive regulation of cytokine production	354	-0.270447681	-1.464532354	0.000439516	0.014904711	0.013319978	6007	tags=43%, list=36%, signal=28%	117854/27179/26191/338321/5008/7520/3304/5663/7494/10621/4049/9475/9451/80381/9590/920/6693/5045/5437/6714/566/861/10859/25/4602/9447/2150/10288/4615/5603/3965/1051/55540/3303/3663/1654/5345/55666/6778/114548/1436/116/51561/51571/7099/91662/84433/5724/114836/246778/5295/3394/3091/10855/301/11027/1660/57506/81030/373509/8767/942/6348/336/940/4023/3428/3572/8877/2658/64127/10148/150372/55655/8482/4…
GO:1903037	BP	GO:1903037	regulation of leukocyte cell-cell adhesion	236	-0.277526808	-1.460674736	0.002372771	0.046010294	0.041118281	5825	tags=45%, list=34%, signal=30%	1840/7494/80381/2615/920/6693/6714/5133/151888/861/10859/4602/10288/445/3965/8943/1051/140885/80149/3485/26279/864/5777/3718/81704/55824/114548/51561/51571/84433/4860/5724/84830/2056/11151/5295/10808/65125/339390/5771/54900/572/8651/27242/301/8767/942/1949/79626/441864/857/940/3077/3676/11006/3572/383/64127/10148/5879/7409/5058/384/5788/3593/4067/3566/10326/7037/51043/84868/406938/1947/865/3689/1…
GO:0055065	BP	GO:0055065	metal ion homeostasis	492	-0.263972146	-1.45853417	7.92E-05	0.004618453	0.004127399	7557	tags=53%, list=45%, signal=30%	1201/1902/221074/797/496/344905/10874/931/6548/8692/4891/159371/1991/6547/7780/2624/10539/94033/286133/9114/2034/3932/26872/3954/1193/6786/57003/55503/3163/4088/776/796/2038/64924/1812/4504/2281/387129/2847/22821/23400/56477/10523/3685/2280/1237/3934/477/6559/55151/5031/118987/2905/7184/3778/219931/5910/475/5026/10134/4057/596/5663/26234/1234/488/22953/84502/1585/920/91689/773/57158/2829/7380/134…
GO:0045765	BP	GO:0045765	regulation of angiogenesis	246	-0.275229846	-1.455578151	0.001385057	0.032893984	0.029396554	3237	tags=28%, list=19%, signal=23%	29924/8877/2658/694/4804/574508/51378/23166/354/406919/94/1870/3162/406964/90993/51129/116844/3716/7291/407037/2303/5468/126393/28996/406902/574506/406938/1990/407031/388/10553/3689/406910/8038/2828/28984/7128/494324/6019/3569/168667/406929/5579/6356/3670/5176/3952/407035/63943/407015/3791/7048/3202/406984/51330/1116/27286/6774/11005/185/2752/7057/1536/718/56999/728/719/5054
GO:0040017	BP	GO:0040017	positive regulation of locomotion	406	-0.266208586	-1.455304051	0.000264632	0.01031783	0.009220794	6043	tags=45%, list=36%, signal=29%	10507/2321/10013/10509/26012/51176/8817/596/8784/3690/7494/100302263/2886/5578/79872/7803/9475/7046/14/9590/10344/4150/55737/84904/6693/6714/566/406955/100126351/11149/5530/25/3642/8717/2150/1233/406888/1398/10501/2041/84913/1950/3965/10630/85440/80149/1240/4680/1399/4986/6615/91/54859/286077/81704/1436/51561/6354/5724/284114/158747/389/11151/5295/117581/63978/65125/10488/3091/1907/9547/406942/21…
GO:0050907	BP	GO:0050907	detection of chemical stimulus involved in sensory perception	314	-0.269573395	-1.450587225	0.000716875	0.021246901	0.018987839	4989	tags=39%, list=30%, signal=28%	135924/127074/390195/219870/79473/9033/284532/283694/219473/219436/79541/56656/389090/83756/50831/219429/390201/138803/392392/765/284383/341416/81442/1469/127062/138882/219952/8392/79346/81285/441933/81448/441932/1472/390059/219487/125962/254879/343170/128367/119774/219438/81696/390155/26533/196335/390323/392309/124538/390649/338674/219958/26476/403244/340980/219983/219869/135948/390261/259292/56…
GO:0048018	MF	GO:0048018	receptor ligand activity	371	-0.267212186	-1.450572362	0.000329063	0.012056276	0.010774401	3272	tags=27%, list=19%, signal=22%	5197/10584/2658/23529/4828/7276/10148/170589/4909/1435/50604/6360/8482/8741/6358/90226/146225/2691/3593/113540/7471/8074/9965/10505/85569/9244/9535/51293/11172/2069/388372/10435/5967/284207/7479/2922/265/2250/3060/7076/4908/9350/1081/11009/26291/6370/56300/7476/10675/6367/181/414062/3456/651/5367/6375/7472/6019/53342/3569/386653/944/655/6368/6289/114131/6356/2248/2252/57817/3952/6361/83729/85480/…
GO:0030003	BP	GO:0030003	cellular cation homeostasis	497	-0.262397588	-1.449500114	4.05E-05	0.002787741	0.002491336	7559	tags=53%, list=45%, signal=30%	55647/1201/1902/221074/797/496/344905/10874/931/6548/535/4891/159371/1991/6547/2896/7780/9498/2624/10539/94033/286133/9114/3932/3954/1193/6786/55503/3163/1080/4088/776/796/64924/1812/9777/4504/2281/387129/2847/5538/22821/23400/56477/10523/3685/2280/1237/3934/477/55151/5031/118987/2905/7184/3778/219931/5910/475/5026/10134/4057/596/5663/26234/1234/488/22953/84502/155066/920/91689/23682/773/57158/28…
GO:2000147	BP	GO:2000147	positive regulation of cell motility	392	-0.265695669	-1.44905352	0.000175172	0.007787679	0.006959659	6084	tags=45%, list=36%, signal=29%	664616/10507/2321/10013/10509/26012/51176/8817/596/8784/3690/7494/100302263/2886/5578/79872/7803/9475/7046/14/9590/10344/4150/84904/6693/6714/406955/100126351/5530/25/3642/8717/2150/406888/1398/10501/2041/84913/1950/3965/10630/85440/80149/1240/4680/1399/6615/91/54859/286077/81704/1436/51561/6354/5724/284114/158747/389/11151/5295/117581/63978/65125/10488/3091/1907/9547/406942/2185/301/6348/7074/62…
GO:0030546	MF	GO:0030546	signaling receptor activator activity	375	-0.266251502	-1.447229449	0.000370483	0.012986497	0.011605716	3272	tags=27%, list=19%, signal=22%	5197/10584/2658/23529/4828/7276/10148/170589/4909/51378/1435/50604/6360/8482/8741/6358/90226/146225/2691/3593/113540/7471/8074/9965/10505/85569/9244/9535/51293/11172/2069/388372/10435/5967/284207/7479/2922/265/2250/3060/7076/4908/9350/1081/11009/26291/6370/56300/7476/10675/6367/181/414062/3456/651/5367/6375/7472/6019/53342/3569/386653/944/655/6368/6289/114131/6356/2248/2252/57817/3952/6361/83729/…
GO:0050673	BP	GO:0050673	epithelial cell proliferation	292	-0.270567936	-1.447162622	0.001645333	0.036242062	0.03238865	4911	tags=36%, list=29%, signal=26%	51804/51384/2693/864/7498/1893/26471/58189/1750/6778/407040/3486/1028/100423036/581/81285/3091/572/57152/8456/1030/130120/27202/857/5068/407054/3676/4831/3164/1956/116039/383/2658/4804/64127/406918/2263/283/5613/406919/2876/94/6091/3162/6495/128239/11171/116844/3851/7291/2069/5967/5468/687/6928/26298/406902/574506/9241/406938/130497/58495/4323/1535/7476/28984/6899/5728/7128/7472/5604/55366/91862/…
GO:0002791	BP	GO:0002791	regulation of peptide secretion	362	-0.266562403	-1.446655027	0.000578127	0.018390192	0.016434868	6007	tags=45%, list=36%, signal=30%	117854/5906/26191/6616/26056/64215/5008/7494/5578/8431/2615/640/9590/55737/773/6714/5481/10859/134/5530/25/84522/9447/2150/6860/3965/80149/55540/5319/3747/1595/3358/2693/10312/131177/80725/64285/114548/1436/3172/116/7099/91662/6566/84830/1149/292/81285/3091/572/8651/3418/27242/301/59082/11027/1660/65220/8609/57506/373509/8767/65985/6348/23178/7074/27202/336/10411/25930/2864/1401/4843/114769/3077/…
GO:2000146	BP	GO:2000146	negative regulation of cell motility	239	-0.273691355	-1.44519365	0.002260674	0.044668215	0.039918898	5433	tags=41%, list=32%, signal=28%	11117/4070/134/23613/23143/406932/1398/1634/2041/7168/8519/57119/55435/1605/406994/407040/3486/406973/6722/6406/84830/100423036/6915/57152/3418/26585/89795/27202/25930/10193/23671/23560/2658/406918/574508/9353/23380/51378/94/406958/11240/6091/9466/10370/3162/406964/25932/11171/811/407008/3204/57406/407037/5468/406902/574506/9241/406938/7076/388/11009/10076/6370/407046/2309/28984/5728/11314/79772/…
GO:0007204	BP	GO:0007204	positive regulation of cytosolic calcium ion concentration	239	-0.273509388	-1.444232799	0.002335405	0.0454065	0.040578685	7001	tags=51%, list=41%, signal=30%	3932/3954/1193/55503/776/796/1812/2281/387129/2847/22821/56477/10523/3685/2280/1237/477/55151/5031/2905/219931/5026/10134/596/1234/22953/84502/920/773/57158/2829/25/2859/2150/1233/6263/1240/5319/356/27/3358/4308/5777/5745/4987/2902/4842/116/552/57053/2854/2056/11151/581/6915/10803/286530/10345/9002/1907/56923/2185/80045/23566/6348/27202/10800/57192/5737/553/857/2856/8698/623/1394/2696/4828/56704/…
GO:0050708	BP	GO:0050708	regulation of protein secretion	340	-0.266886578	-1.442941491	0.000837124	0.023748909	0.021223822	6007	tags=46%, list=36%, signal=31%	83786/2695/7430/23601/117854/5906/26191/6616/26056/64215/5008/7494/5578/8431/2615/640/9590/55737/773/6714/5481/10859/5530/25/84522/9447/2150/6860/3965/80149/55540/5319/3747/1595/2693/10312/131177/80725/64285/114548/1436/3172/7099/91662/6566/84830/1149/292/81285/3091/572/8651/3418/27242/301/59082/11027/1660/65220/8609/57506/373509/8767/65985/6348/7074/27202/336/10411/25930/2864/1401/4843/114769/40…
GO:0031012	CC	GO:0031012	extracellular matrix	383	-0.264492111	-1.440160688	0.000347472	0.01247989	0.011152974	2184	tags=21%, list=13%, signal=19%	170689/3909/4326/7475/7783/10418/6975/653808/157869/304/8785/265/5199/114990/302/7076/5359/4323/5553/713/64093/1290/7052/7476/340267/6279/6281/3898/8483/7472/25890/1508/710/1359/4146/140453/9510/655/255743/5266/1520/11096/5176/84570/83729/7079/4064/5104/131149/3912/2262/22917/5271/6590/4811/1462/9518/1955/1116/27286/9507/7049/1293/714/5806/5265/4327/83716/5212/2202/7057/2255/1075/56999/8406/9370/…
GO:0030545	MF	GO:0030545	receptor regulator activity	409	-0.262145431	-1.433570399	0.000559628	0.01797465	0.016063508	3272	tags=27%, list=19%, signal=22%	5197/10584/2658/23529/4828/10068/7276/10148/170589/4909/51378/1435/50604/112609/6360/8482/8741/6358/90226/146225/2691/124857/3593/113540/7471/8074/9965/10505/85569/9244/9535/51293/11172/2069/388372/10435/5967/100462983/284207/7479/2922/265/100462977/2250/3060/7076/4908/9350/1081/11009/26291/6370/56300/7476/10675/6367/181/414062/3456/651/5367/100463482/6375/7472/6019/53342/3569/386653/944/655/6368…
GO:0051272	BP	GO:0051272	positive regulation of cellular component movement	404	-0.261427186	-1.428921089	0.000679876	0.02065406	0.018458032	6043	tags=44%, list=36%, signal=29%	10507/2321/10013/10509/26012/51176/8817/596/8784/3690/7494/100302263/2886/5578/79872/7803/9475/7046/14/9590/10344/4150/84904/6693/6714/406955/100126351/5530/25/3642/284076/8717/2150/406888/1398/10501/2041/84913/1950/3965/10630/85440/80149/1240/4680/80128/1399/6615/91/54859/286077/81704/1436/51561/6354/5724/284114/158747/389/11151/5295/117581/63978/65125/10488/3091/1907/9547/406942/2185/301/6348/7…
GO:0045861	BP	GO:0045861	negative regulation of proteolysis	263	-0.269133586	-1.428600103	0.002596965	0.048800185	0.043611539	5999	tags=44%, list=35%, signal=29%	5582/10013/144568/939/51176/64215/409/4057/5663/2043/23274/83596/5045/1474/6714/140880/2719/27151/6449/331/65264/6195/866/57119/79094/2/1654/5345/3698/1893/10047/391634/10542/58189/10869/391253/10879/327657/131377/6690/1469/3699/9232/55031/259/59082/8301/347365/1472/5447/54475/4803/79444/210/89766/4983/1471/3697/51465/5267/51156/114769/2619/3077/26998/6201/3428/4804/388503/404203/51050/4193/2876/…
GO:0002764	BP	GO:0002764	immune response-regulating signaling pathway	348	-0.263863401	-1.427284645	0.00175688	0.037236659	0.033277497	6183	tags=45%, list=37%, signal=29%	10616/5685/7430/5716/10096/10213/28876/10097/6464/3551/5906/26191/3384/596/4620/4277/5663/23191/94025/80381/640/257397/920/778/6714/151888/861/10859/5530/25/5709/10288/1398/80149/1240/10095/5609/1399/919/28468/5711/5777/5568/5692/2206/79908/55824/407040/4585/84433/123920/2854/9473/581/5295/65125/5771/28883/10093/54900/28457/27242/28450/11027/8767/28426/695/27202/28452/1380/23198/2856/10163/940/55…
GO:0019932	BP	GO:0019932	second-messenger-mediated signaling	302	-0.264882668	-1.420616301	0.002298039	0.045161736	0.040359946	6475	tags=47%, list=38%, signal=29%	9454/10523/283455/2280/1237/477/55151/5031/5575/2905/2695/79924/219931/4158/5562/5598/5026/10134/1234/488/22953/5578/84502/9451/920/1827/4935/5576/57158/566/2829/5530/5533/107/1233/333/1240/3747/3358/5745/11251/4987/5141/2902/4842/116/2915/552/79849/115/6690/6954/5725/6915/10803/51555/89/10345/81285/4761/1907/56923/2185/6348/695/2849/10411/57192/5737/153/4843/1816/389692/8698/4831/5534/390155/139…
GO:0051480	BP	GO:0051480	regulation of cytosolic calcium ion concentration	270	-0.267013632	-1.42047145	0.002596965	0.048800185	0.043611539	7001	tags=51%, list=41%, signal=30%	3932/3954/1193/55503/4088/776/796/1812/2281/387129/2847/22821/56477/10523/3685/2280/1237/477/55151/5031/2905/219931/5026/10134/596/1234/22953/84502/920/773/57158/2829/134/57113/25/2859/2150/1233/6263/1240/5319/356/27/3358/4308/666/5777/5745/4987/2902/4842/3061/492/116/2915/552/57053/2854/2056/11151/581/6915/10803/286530/10345/9002/1907/56923/2185/80045/23566/6348/27202/10800/57192/5737/1258/553/8…
GO:0007389	BP	GO:0007389	pattern specification process	345	-0.262153381	-1.417826779	0.001515195	0.034739897	0.031046202	5594	tags=42%, list=33%, signal=29%	9421/7545/55081/3212/5100/1856/50805/170825/2719/28514/79192/27023/5308/4821/163589/4038/7490/1399/6790/6615/6434/9095/91/57728/1482/23462/389549/5681/3235/257/6656/9355/7289/6722/56603/25806/80114/115948/201164/3955/3091/7473/6496/2114/84667/26585/2296/284086/2637/54475/23314/5992/54626/27019/7547/2297/653275/121643/3219/3200/57822/53820/54345/2263/4909/22856/56033/5075/94/3227/7157/712/497189/1…
GO:0006935	BP	GO:0006935	chemotaxis	498	-0.256280245	-1.41563873	0.000166013	0.007657062	0.00684293	6043	tags=42%, list=36%, signal=28%	10507/64221/2321/6464/27179/5598/10509/51176/2675/55715/409/8817/3690/80270/7984/22854/1234/644168/3897/23191/2886/5578/57731/2043/10344/6693/4015/6714/2920/566/2829/284217/2150/1233/1398/10501/2041/3965/1240/5319/214/1399/23022/1605/11251/389549/407040/1436/51561/9355/5361/6354/5724/284114/123920/158747/11151/5295/10803/65125/10488/8792/5771/7473/1907/9547/2185/26585/301/2048/8609/6710/2637/6348…
GO:0042330	BP	GO:0042330	taxis	499	-0.255469759	-1.411443816	0.000388892	0.013501954	0.012066368	6043	tags=42%, list=36%, signal=28%	10507/64221/2321/6464/27179/5598/10509/51176/2675/55715/409/8817/3690/80270/7984/22854/1234/644168/3897/23191/2886/5578/57731/2043/10344/6693/4015/6714/2920/566/2829/284217/2150/1233/1398/10501/2041/3965/1240/5319/214/1399/23022/1605/11251/389549/407040/1436/51561/9355/5361/6354/5724/284114/123920/158747/11151/5295/10803/65125/10488/8792/5771/7473/1907/9547/2185/26585/301/2048/8609/6710/2637/6348…
GO:0001216	MF	GO:0001216	DNA-binding transcription activator activity	350	-0.260720797	-1.410867746	0.001570968	0.035134757	0.031399079	7050	tags=51%, list=42%, signal=31%	8576/9592/2034/23764/1959/6927/57593/4088/64764/10725/9516/7849/1746/23040/84969/9575/22926/55897/50945/8928/1052/2000/4211/7101/3174/2116/9970/5966/10620/6777/51176/54937/22877/1999/9096/4094/326/7589/5326/9705/79977/7545/3212/5454/4520/22797/7020/861/1761/4602/5452/728361/1871/1051/7490/7030/84905/51804/4209/3663/8091/7702/9095/7376/1482/137814/3198/2649/79755/6778/3172/6656/9355/6722/27287/506…
GO:0002768	BP	GO:0002768	immune response-regulating cell surface receptor signaling pathway	346	-0.260561685	-1.4088081	0.001552377	0.034933281	0.031219024	6183	tags=45%, list=37%, signal=29%	10616/5685/7430/5716/10096/10213/28876/10097/6464/3551/5906/26191/3384/596/4620/4277/5663/23191/94025/80381/640/257397/920/778/6714/151888/861/10859/5530/25/5709/10288/1398/80149/1240/10095/5609/1399/919/28468/5711/5777/5568/5692/2206/79908/55824/407040/4585/84433/123920/2854/9473/581/5295/65125/5771/28883/10093/54900/28457/27242/28450/11027/8767/28426/695/27202/28452/1380/23198/2856/10163/940/55…
GO:0001228	MF	GO:0001228	DNA-binding transcription activator activity, RNA polymerase II-specific	349	-0.259665833	-1.404980158	0.001533786	0.034868717	0.031161325	7050	tags=51%, list=42%, signal=31%	8576/9592/2034/23764/1959/6927/57593/4088/64764/10725/9516/7849/1746/23040/84969/9575/22926/55897/50945/8928/1052/2000/4211/7101/3174/2116/9970/5966/10620/6777/51176/54937/22877/1999/9096/4094/326/7589/5326/9705/79977/7545/3212/5454/4520/22797/7020/861/1761/4602/5452/728361/1871/1051/7490/7030/51804/4209/3663/8091/7702/9095/7376/1482/137814/3198/2649/79755/6778/3172/6656/9355/6722/27287/50674/104…
GO:0071396	BP	GO:0071396	cellular response to lipid	459	-0.253598968	-1.396839004	0.000920373	0.025227212	0.022544946	6357	tags=45%, list=38%, signal=29%	8928/3157/5467/3934/92140/477/3199/5031/51569/7101/57379/5925/3174/9970/5562/27179/10013/26191/51176/409/4057/7520/7494/1234/79447/5578/85315/9475/8431/706/6714/2920/79039/8322/861/10270/10859/140880/25/5179/2288/1591/4602/200845/107/10288/1789/1869/57658/445/1051/5976/140885/80149/81606/27/4986/2693/8202/7376/1605/1022/2649/114548/3172/7025/116/7099/5724/84830/56603/6770/3394/6915/81285/3656/576…
GO:0008544	BP	GO:0008544	epidermis development	371	-0.256339526	-1.391549675	0.001366466	0.032665263	0.029192152	7389	tags=55%, list=44%, signal=31%	4014/121391/387264/390792/337967/149018/1001/7051/386677/25928/3857/5469/9620/440050/9817/353333/80736/23764/386679/1824/2146/3866/2735/8985/2125/613/5048/286887/3861/6699/388585/4647/5467/6704/3872/3884/254910/337976/596/9573/1999/488/100129271/9475/81851/60485/79977/3868/3885/5045/5454/1474/27121/861/85289/342574/8717/28514/5351/338785/7053/5308/1382/3856/3883/4038/43847/51384/85291/23022/35314…
GO:0001501	BP	GO:0001501	skeletal system development	383	-0.253481046	-1.380205391	0.001738289	0.037058078	0.033117903	6968	tags=51%, list=41%, signal=31%	650/29123/112744/404037/4088/1298/64764/5914/5081/1746/6886/249/5048/124565/388585/53834/387733/51360/3199/55151/4211/9061/4017/1310/3205/10507/63827/150356/8817/4057/9573/11091/10682/5663/9451/4094/7045/2251/7046/9421/79977/3212/4015/6714/1690/7020/340419/10859/55512/162466/3231/85477/1101/79705/5308/1240/51804/4209/8091/6615/864/5777/57728/1301/1893/5745/51208/3198/1750/3235/64131/257/3696/7289…
GO:0002790	BP	GO:0002790	peptide secretion	461	-0.245294908	-1.351809178	0.001701106	0.036586332	0.032696316	6965	tags=49%, list=41%, signal=30%	6927/112744/7186/177/51030/1080/776/5590/5798/51167/2281/5004/7849/5048/3694/9575/23400/4282/283849/322/3685/4825/91608/5467/51092/139760/83786/2695/7430/23601/117854/5906/26191/6616/26056/64215/5008/7494/5578/594855/8431/2615/640/9590/55737/6400/773/6714/5481/10859/134/5530/25/55512/100128553/84522/9447/2150/6860/5452/51172/3965/4218/80149/55540/5319/3747/1595/3358/2693/10312/131177/22841/80725/…
GO:0006897	BP	GO:0006897	endocytosis	471	-0.243011275	-1.340592132	0.002335405	0.0454065	0.040578685	4151	tags=31%, list=25%, signal=24%	29904/10808/84439/28883/344/28457/259/146395/26585/28450/8301/84948/3240/28426/8492/28452/84466/4983/9829/857/92737/5878/10163/6857/345/26020/3077/3676/558/1174/60/23607/10369/28908/338/29924/8877/10525/5879/28778/54550/977/23166/933/10267/1211/80975/284654/3949/28893/56649/197/283316/64129/1759/10487/6900/28408/161/8936/28420/30844/811/2348/28442/341/57555/28881/84547/3543/28410/59284/967/5468/5…
GO:0006283	BP	GO:0006283	transcription-coupled nucleotide-excision repair	51	0.209933791	1.828383531	0.00251685	0.048140326	0.043021839	12851	tags=98%, list=76%, signal=24%	5441/5983/6917/5433/6118/5431/51138/2068/1642/7874/3980/5435/7316/5432/8450/3978/6119/10987/6233/57461/9318/2873/50813/10450/8533/7515/5982/2067/2071/57804/5425/5985/5111/9716/5424/2965/6117/56949/91603/2968/5434/2967/10714/5437/5439/1022/902/5984/57654/27339
GO:0070936	BP	GO:0070936	protein K48-linked ubiquitination	41	0.246923904	1.892744369	0.002611567	0.048948422	0.043744015	11290	tags=95%, list=67%, signal=32%	149603/57531/51619/7327/22954/81545/11065/151636/117584/84937/54476/83737/80196/6047/51283/7323/6049/9111/10475/3093/997/26249/54765/7325/10210/9025/7322/81847/29089/329/84447/54926/7324/51366/27246/57162/55658/7319/6048
GO:0006513	BP	GO:0006513	protein monoubiquitination	49	0.236529668	1.989465592	0.000827093	0.023648379	0.021133982	10858	tags=94%, list=64%, signal=34%	5896/8454/56254/25827/57599/10336/90850/8452/6500/84108/54623/151636/1642/7706/8450/63893/4591/51322/867/59349/6015/29128/84861/1643/10075/23295/7323/648/6045/9646/56852/55120/7251/10210/90025/9810/29089/329/55284/23429/54926/7324/84759/55658/10016/54880
GO:0006414	BP	GO:0006414	translational elongation	68	0.192837686	2.03832396	0.000873828	0.024325318	0.021738946	12757	tags=97%, list=75%, signal=24%	1734/51091/56945/64969/10102/55052/85476/29093/124995/51069/23107/90850/51253/54952/64979/26284/28973/9775/740/128308/65005/1917/80325/6150/9801/64949/84545/54676/64983/6181/6726/9553/29074/65993/79590/51116/143244/8846/64976/55173/1801/64978/64951/1936/60488/51264/51258/10573/51021/90480/9567/56648/6182/1802/51642/79048/1984/6183/6176/28998/54998/29088/60678/2915/64960/29904
GO:0000313	CC	GO:0000313	organellar ribosome	45	0.247936138	2.049155206	0.001085367	0.028020123	0.025040903	9837	tags=89%, list=58%, signal=37%	56945/64969/55052/29093/124995/51069/23107/51253/64979/92170/28973/740/115416/128308/65005/6150/9801/91574/64949/84545/64983/9553/29074/65993/79590/51116/64976/55173/63899/64978/64951/26164/60488/51264/51258/10573/387338/51021/6182/51642
GO:0005761	CC	GO:0005761	mitochondrial ribosome	45	0.247936138	2.049155206	0.001085367	0.028020123	0.025040903	9837	tags=89%, list=58%, signal=37%	56945/64969/55052/29093/124995/51069/23107/51253/64979/92170/28973/740/115416/128308/65005/6150/9801/91574/64949/84545/64983/9553/29074/65993/79590/51116/64976/55173/63899/64978/64951/26164/60488/51264/51258/10573/387338/51021/6182/51642
GO:0098534	BP	GO:0098534	centriole assembly	30	0.296757662	2.060103692	0.002635059	0.049262083	0.044024326	9826	tags=93%, list=58%, signal=39%	10769/9851/6491/10733/27243/55722/1068/4869/2648/116840/23636/10432/26005/55755/9525/163786/4591/124093/1069/284403/153241/345643/79959/9662/9738/1874/118611/55835
GO:0006120	BP	GO:0006120	mitochondrial electron transport, NADH to ubiquinone	11	0.53222847	2.107770785	0.000956971	0.025759657	0.023020779	7914	tags=100%, list=47%, signal=53%	4714/11315/4729/4707/54539/100532726/4710/4694/4726/374291/126328
GO:0038201	CC	GO:0038201	TOR complex	12	0.512371256	2.137351908	0.001155735	0.028857752	0.025789472	8250	tags=100%, list=49%, signal=51%	143686/84335/55615/64223/79899/2475/9675/79109/9894/23367/83667/57521
GO:0035097	CC	GO:0035097	histone methyltransferase complex	67	0.20111404	2.174482059	0.0004899	0.016235719	0.014509468	11360	tags=93%, list=67%, signal=30%	5978/9682/55693/23468/6879/5931/9070/27043/5928/9739/80335/152485/3720/84148/6872/130557/26036/58508/57680/23512/4149/284058/26168/9734/23067/23135/8726/10765/4591/1876/125476/26147/8607/6880/23081/22976/30827/6878/6045/11108/22823/8085/5252/56980/9757/54881/121536/63925/4221/23030/81887/8242/10856/390245/3054/5929/2146/26121/10445/11091/79447/51230
GO:0071013	CC	GO:0071013	catalytic step 2 spliceosome	58	0.224132854	2.299549799	0.000580132	0.018390192	0.016434868	9363	tags=84%, list=55%, signal=38%	55094/51362/23451/3178/10569/3192/220988/51340/9775/8896/60625/10283/5356/24148/23020/6634/6633/5411/51503/6627/10946/6426/57819/57461/84292/9092/10492/3187/6637/9785/10450/2483/23450/4670/988/51428/9716/10291/58509/9416/26986/10594/56949/1655/22913/55696/24144/55596/3185
GO:0031440	BP	GO:0031440	regulation of mRNA 3'-end processing	20	0.417232961	2.301099472	0.00062512	0.019394684	0.017332557	7507	tags=90%, list=44%, signal=50%	56254/64506/10768/904/54623/11052/1025/22916/4686/3297/79869/7936/891/677/79882/23144/6829/9646
GO:0000715	BP	GO:0000715	nucleotide-excision repair, DNA damage recognition	15	0.4828359	2.30751742	0.001400927	0.03304314	0.029529851	7122	tags=93%, list=42%, signal=54%	51138/1642/7316/8450/10987/1069/6233/7508/1643/9318/2873/50813/142/8533
GO:0032543	BP	GO:0032543	mitochondrial translation	72	0.209369482	2.368315683	0.000123443	0.006303313	0.005633117	12129	tags=96%, list=72%, signal=27%	57505/285367/56945/64969/10102/55052/10352/85476/29093/124995/51069/23107/51253/28958/54516/51335/64979/92170/26284/28973/740/79072/22868/115416/128308/283459/65005/708/6150/9801/55699/64949/84545/64983/9553/29074/65993/79590/80222/51116/8846/64976/124454/55173/63899/64978/64951/26164/60488/51264/51258/26995/10573/387338/51021/90480/23395/6182/51642/6472/55005/51067/6183/92399/28998/54998/51654/2…
GO:0098803	CC	GO:0098803	respiratory chain complex	17	0.468470602	2.39424808	0.00055229	0.017817449	0.015923021	8994	tags=100%, list=53%, signal=47%	4714/27089/4729/28958/4707/617/54539/7381/100532726/4710/56901/4694/4726/374291/126328/170712/56964
GO:0098800	CC	GO:0098800	inner mitochondrial membrane protein complex	31	0.334065641	2.395688892	0.000508898	0.016713389	0.01493635	7914	tags=87%, list=47%, signal=46%	84303/26515/4714/55750/10367/27089/80273/4729/28958/4707/55735/617/400916/92609/54539/7381/100532726/4710/6687/56901/4694/90550/4726/374291/29928/140823/126328
GO:0005746	CC	GO:0005746	mitochondrial respirasome	19	0.468526085	2.547568714	5.11E-05	0.003388079	0.003027844	8994	tags=100%, list=53%, signal=47%	4714/27089/4729/1347/28958/4707/617/54539/7381/100532726/4710/56901/4694/4726/374291/9167/126328/170712/56964
GO:0070469	CC	GO:0070469	respirasome	20	0.468553832	2.584141415	7.03E-05	0.004307127	0.003849174	8994	tags=100%, list=53%, signal=47%	4714/25994/27089/4729/1347/28958/4707/617/54539/7381/100532726/4710/56901/4694/4726/374291/9167/126328/170712/56964
GO:0005814	CC	GO:0005814	centriole	102	0.162754445	2.794064925	0.001153022	0.028857752	0.025789472	12845	tags=95%, list=76%, signal=23%	10769/646019/9851/6491/10733/80705/146057/145508/51098/1068/89891/11158/10101/22873/22933/899/10039/116840/57519/84902/9001/26005/25776/6093/8481/90410/10121/95681/163786/8100/84984/9857/80212/9696/121441/124093/1069/1639/284403/57489/54903/5901/85302/10426/153241/84871/11190/8924/9731/197335/10841/54535/199221/79959/9786/9662/282809/9657/55165/10210/3064/6102/9738/126731/50487/3796/6953/84461/80…
GO:0006378	BP	GO:0006378	mRNA polyadenylation	29	0.416664871	2.852873255	1.54E-05	0.00118272	0.001056968	9058	tags=97%, list=54%, signal=45%	56254/64852/64506/10768/904/10978/54623/11052/1025/51585/3297/2926/8189/79869/55339/81608/7936/55149/79882/23144/29101/64895/6829/51692/9646/80336/26986/9810
GO:0043631	BP	GO:0043631	RNA polyadenylation	29	0.416664871	2.852873255	1.54E-05	0.00118272	0.001056968	9058	tags=97%, list=54%, signal=45%	56254/64852/64506/10768/904/10978/54623/11052/1025/51585/3297/2926/8189/79869/55339/81608/7936/55149/79882/23144/29101/64895/6829/51692/9646/80336/26986/9810
	GSEA Analysis Results of GSE141955
	ONTOLOGY	ID	Description	setSize	enrichmentScore	NES	pvalue	p.adjust	qvalues	rank	leading_edge	core_enrichment
GO:0098644	CC	GO:0098644	complex of collagen trimers	17	0.833841897	3.107845883	4.15E-09	3.01E-05	2.81E-05	295	tags=65%, list=2%, signal=63%	1290/1289/1284/1282/1288/1286/1278/1277/1281/50509/1287
GO:0030020	MF	GO:0030020	extracellular matrix structural constituent conferring tensile strength	38	0.628653302	2.965365715	1.49E-08	5.40E-05	5.04E-05	670	tags=42%, list=5%, signal=40%	1290/1289/1284/1282/1288/1286/1278/1277/1281/50509/91522/1287/80781/1307/1293/1303
GO:0030017	CC	GO:0030017	sarcomere	154	-0.502298209	-1.906783833	5.13E-08	9.43E-05	8.80E-05	1849	tags=35%, list=14%, signal=30%	2317/9759/84700/1466/9124/1073/3270/26287/85366/11346/219537/57159/92235/442721/56203/129446/8850/1674/2316/7170/171024/8736/84033/1465/202333/25802/91977/8789/2275/7140/6261/6271/29765/7136/7138/4892/825/2318/9499/274/4606/4620/4703/3880/7125/844/4604/4619/4632/58529/81493/4633/4634/58
GO:0000070	BP	GO:0000070	mitotic sister chromatid segregation	106	0.396051587	2.308463325	5.20E-08	9.43E-05	8.80E-05	1479	tags=31%, list=11%, signal=28%	9055/29127/9232/51203/148479/1063/701/891/10460/10403/79003/9319/4085/348654/79142/9918/11130/64105/7283/57520/9787/23126/991/1062/8379/83540/5885/10051/51143/64151/9184/79980/1843
GO:0005201	MF	GO:0005201	extracellular matrix structural constituent	128	0.388407742	2.273557568	7.35E-08	0.000101605	9.48E-05	688	tags=30%, list=5%, signal=28%	1290/1462/22915/1289/1284/10631/1282/1288/2006/1286/1278/3908/1277/1281/4811/50509/255743/10516/91522/8406/7837/4237/1287/83872/80781/8076/3912/3371/2201/4969/266/6678/6779/1307/7057/1293/1303/10418
GO:0030016	CC	GO:0030016	myofibril	171	-0.478053841	-1.83405034	8.40E-08	0.000101605	9.48E-05	1849	tags=33%, list=14%, signal=29%	2317/9759/84700/1466/9124/1073/3270/26287/85366/11346/219537/57159/92235/442721/56203/129446/23336/8850/1674/2316/7170/171024/8736/84033/1465/202333/25802/91977/11344/8789/2275/7140/6261/6271/29765/7136/7138/4892/825/2318/9499/274/4606/4620/4703/3880/7125/844/4604/4619/4632/58529/81493/4633/4634/58
GO:0140014	BP	GO:0140014	mitotic nuclear division	180	0.325704053	1.919311848	1.09E-07	0.000113042	0.000105489	1479	tags=27%, list=11%, signal=24%	54443/9055/29127/9232/51203/148479/11065/1063/2059/701/891/27338/10460/10403/79003/9319/4085/348654/79142/9918/11130/64105/7283/55125/51547/9735/57520/9787/3643/23126/991/22974/10735/56647/1062/8379/83540/9126/3832/5885/10051/51143/9587/83987/64151/9184/79980/1843
GO:0043292	CC	GO:0043292	contractile fiber	179	-0.477332752	-1.834290115	2.12E-07	0.000192181	0.000179338	1849	tags=34%, list=14%, signal=29%	2317/9759/84700/1466/9124/1073/3270/26287/85366/11346/219537/57159/92235/442721/56203/129446/23336/8850/1674/140465/4629/2316/7170/171024/8736/84033/1465/202333/25802/91977/11344/4636/8789/2275/7140/6261/6271/29765/7136/7138/4892/825/2318/9499/274/4606/29895/4620/4703/3880/7125/844/4604/4619/4632/58529/81493/4633/4634/58
GO:0098813	BP	GO:0098813	nuclear chromosome segregation	166	0.31521916	1.893981491	1.51E-06	0.001215474	0.001134251	1500	tags=26%, list=11%, signal=23%	9055/29127/9232/51203/148479/55166/7153/1063/701/891/10460/10403/79003/9319/23353/4085/348654/79142/9918/11130/64105/57820/7283/57520/9787/23126/991/10735/1062/8379/83540/9126/5885/10051/100130958/51143/64151/150465/9184/79980/1843/256006/10097
GO:0000280	BP	GO:0000280	nuclear division	267	0.263451788	1.430698195	1.93E-06	0.001404001	0.00131018	1810	tags=27%, list=14%, signal=23%	54443/9055/1164/29127/9232/51203/148479/11065/7153/1063/2059/701/891/27338/10460/10403/79003/9319/23353/4085/348654/79142/9918/11130/64105/57820/7283/55125/51547/9735/57520/9787/3643/7474/23126/991/22974/10735/56647/1062/8379/83540/9126/3832/5885/50511/10051/54456/100130958/51143/9587/84930/83987/64151/9184/79980/1843/256006/5573/10097/10201/2175/4603/259266/7272/56603/8621/9639/286053/7756/5139
GO:0008307	MF	GO:0008307	structural constituent of muscle	42	-0.658747729	-2.146909076	2.19E-06	0.001444274	0.001347761	1077	tags=43%, list=8%, signal=39%	23336/140465/4629/8736/84033/1465/4636/825/9499/4606/89/29895/4703/3880/4604/4632/4633/4634
GO:0002250	BP	GO:0002250	adaptive immune response	344	-0.401289672	-1.583368833	3.04E-06	0.001722705	0.001607587	3143	tags=33%, list=24%, signal=26%	7535/3077/54923/51043/9025/84695/28590/201294/3126/5585/5532/973/732/3105/50852/55824/6774/257101/708/177/2475/7030/84868/10384/717/8631/716/5971/8741/924/3004/11277/4049/3142/3665/384/3111/3570/3717/28912/27240/917/10288/3134/8417/913/28908/326/100/27242/8807/8320/10462/135250/962/54795/3123/115650/909/6097/30835/3446/3109/8764/2185/1445/639/939/1075/11118/64218/1178/5788/64167/972/5580/28786/11…
GO:0005583	CC	GO:0005583	fibrillar collagen trimer	10	0.840783592	2.566273039	3.69E-06	0.001722705	0.001607587	165	tags=60%, list=1%, signal=59%	1290/1289/1278/1277/1281/50509
GO:0098643	CC	GO:0098643	banded collagen fibril	10	0.840783592	2.566273039	3.69E-06	0.001722705	0.001607587	165	tags=60%, list=1%, signal=59%	1290/1289/1278/1277/1281/50509
GO:0030049	BP	GO:0030049	muscle filament sliding	35	-0.671663089	-2.100174473	4.29E-06	0.001722705	0.001607587	908	tags=46%, list=7%, signal=43%	1674/140465/7170/7140/7136/7138/4606/89/4620/4703/7125/4604/4632/4633/4634/58
GO:0033275	BP	GO:0033275	actin-myosin filament sliding	35	-0.671663089	-2.100174473	4.29E-06	0.001722705	0.001607587	908	tags=46%, list=7%, signal=43%	1674/140465/7170/7140/7136/7138/4606/89/4620/4703/7125/4604/4632/4633/4634/58
GO:0030198	BP	GO:0030198	extracellular matrix organization	286	0.248749691	1.412938653	4.35E-06	0.001722705	0.001607587	983	tags=19%, list=7%, signal=18%	1290/1462/11096/1289/1284/10631/1282/9508/1288/2006/1286/871/1278/3908/1277/1281/4811/6662/5175/50509/255743/10516/91522/8515/2824/7837/5806/4237/1287/80781/5352/8076/3912/3371/2201/6678/3384/7982/1307/7057/5351/1293/1303/3679/6696/8837/3678/5045/2191/5645/2022/11005/55959
GO:0000819	BP	GO:0000819	sister chromatid segregation	124	0.354752765	2.293423515	4.50E-06	0.001722705	0.001607587	1479	tags=29%, list=11%, signal=26%	9055/29127/9232/51203/148479/7153/1063/701/891/10460/10403/79003/9319/4085/348654/79142/9918/11130/64105/7283/57520/9787/23126/991/10735/1062/8379/83540/9126/5885/10051/51143/64151/9184/79980/1843
GO:0071560	BP	GO:0071560	cellular response to transforming growth factor beta stimulus	171	0.303211116	1.843363214	4.54E-06	0.001722705	0.001607587	1469	tags=25%, list=11%, signal=23%	2353/1284/10631/27063/1278/1277/1281/4092/3397/6662/25805/255743/1003/5796/27122/2201/64750/135228/7049/8692/23089/55198/7057/9141/8837/2534/5045/7474/2022/406991/7041/10891/10979/3309/56940/6664/2661/5179/4015/6497/7791/1785/4093
GO:0034508	BP	GO:0034508	centromere complex assembly	22	0.665039603	2.652897807	4.75E-06	0.001722705	0.001607587	2053	tags=64%, list=16%, signal=54%	55166/1063/79003/8607/64105/23421/4678/23126/91687/387103/1062/5928/79172/201161
GO:0007059	BP	GO:0007059	chromosome segregation	204	0.277465274	1.703580325	1.19E-05	0.004122885	0.003847377	1500	tags=24%, list=11%, signal=21%	9055/29127/9232/51203/148479/55166/7153/1063/701/891/292/10460/10403/79003/9319/23353/4085/348654/79142/9918/11130/64105/57820/7283/57520/9787/23126/991/387103/10735/1062/8379/83540/9126/220134/5885/10051/100130958/51143/64151/150465/64210/9184/348235/79980/1843/256006/10097
GO:0006936	BP	GO:0006936	muscle contraction	275	-0.407024219	-1.594213916	1.30E-05	0.004283912	0.003997643	2075	tags=29%, list=16%, signal=25%	5592/2281/9312/384/6901/5224/1180/30845/9759/79784/6547/152/8291/1193/3270/26287/100/85366/56923/1147/5348/442721/56203/54795/6329/23336/7349/5023/5997/1674/140465/493829/4629/3778/2316/1141/3768/7170/8736/10627/25802/126306/126393/624/1145/2593/4636/10848/246329/72/79041/7852/487/7140/6261/5606/6324/29765/7136/6330/7138/23213/9499/274/4606/89/3357/29895/4620/4703/10874/7125/844/4604/4619/4632/46…
GO:0043062	BP	GO:0043062	extracellular structure organization	287	0.247762555	1.371664861	1.37E-05	0.004326211	0.004037116	983	tags=18%, list=7%, signal=17%	1290/1462/11096/1289/1284/10631/1282/9508/1288/2006/1286/871/1278/3908/1277/1281/4811/6662/5175/50509/255743/10516/91522/8515/2824/7837/5806/4237/1287/80781/5352/8076/3912/3371/2201/6678/3384/7982/1307/7057/5351/1293/1303/3679/6696/8837/3678/5045/2191/5645/2022/11005/55959
GO:0003823	MF	GO:0003823	antigen binding	54	-0.577187702	-1.962807793	1.55E-05	0.00469107	0.004377593	1854	tags=35%, list=14%, signal=30%	28912/3134/913/28908/962/3123/909/30835/911/3119/10417/3507/3113/3122/3117/3115/1718/3575/28639
GO:0090207	BP	GO:0090207	regulation of triglyceride metabolic process	26	-0.695184878	-2.068042433	1.63E-05	0.004725307	0.004409542	1113	tags=35%, list=8%, signal=32%	949/116519/6653/7376/84649/337/718/7069/13
GO:0000922	CC	GO:0000922	spindle pole	108	0.342253332	2.003588192	1.69E-05	0.004725307	0.004409542	1983	tags=36%, list=15%, signal=31%	9055/26586/255758/115106/1063/10769/891/10460/51199/4085/8502/85378/7283/10101/9735/9787/991/22974/10735/56647/8379/140609/55171/9126/3832/5885/150468/51143/84140/79980/4739/259266/81610/4957/10426/10129/2010/84056/134492
GO:0003012	BP	GO:0003012	muscle system process	340	-0.384495969	-1.516554704	1.76E-05	0.004740341	0.004423572	2075	tags=27%, list=16%, signal=23%	5592/2281/9312/384/6901/2660/5224/1180/30845/9759/79784/6547/152/8291/1193/3270/26287/100/85366/56923/53632/2931/1147/5348/442721/56203/54795/7132/2539/6329/23336/142/7349/5023/818/5997/1674/23493/140465/493829/4629/3778/2316/1141/3768/7170/8736/10627/25802/126306/126393/624/1145/6588/2593/4636/10848/246329/72/79041/7852/487/7140/4653/6261/5606/6324/29765/7136/6330/7138/23213/9499/274/4606/89/335…
GO:0055001	BP	GO:0055001	muscle cell development	134	-0.466087246	-1.754423361	1.88E-05	0.004872954	0.004547322	2062	tags=34%, list=16%, signal=29%	4628/3792/5159/84665/9759/84700/1466/1073/8291/596/79810/2931/442721/56203/2539/5997/6495/23493/4629/7345/8736/84033/1465/25802/246329/7504/7140/6261/4618/29765/7138/4892/825/2318/274/4606/4703/3880/284612/844/4604/58529/4633/221476/58
GO:0005865	CC	GO:0005865	striated muscle thin filament	25	-0.688927348	-2.03354696	2.08E-05	0.005196091	0.004848866	1242	tags=52%, list=9%, signal=47%	442721/56203/7170/8736/25802/7140/29765/7136/7138/4606/7125/4604/58
GO:0030239	BP	GO:0030239	myofibril assembly	59	-0.567445443	-1.946269436	2.31E-05	0.005586445	0.005213135	1242	tags=42%, list=9%, signal=39%	4628/5159/84665/1466/1073/442721/56203/4629/8736/84033/1465/25802/7140/29765/7138/4892/825/4606/4703/3880/844/4604/58529/4633/58
GO:0035994	BP	GO:0035994	response to muscle stretch	13	0.733609145	2.451945207	3.30E-05	0.007729542	0.007213021	111	tags=31%, list=1%, signal=31%	2353/6262/27063/4878
GO:0055002	BP	GO:0055002	striated muscle cell development	122	-0.4744807	-1.776871986	3.52E-05	0.007988141	0.00745434	2062	tags=35%, list=16%, signal=30%	4628/3792/5159/84665/9759/84700/1466/1073/8291/596/79810/2931/442721/56203/2539/5997/6495/23493/4629/7345/8736/84033/1465/25802/246329/7504/7140/6261/4618/29765/7138/4892/825/2318/4606/4703/3880/844/4604/58529/4633/221476/58
GO:0005859	CC	GO:0005859	muscle myosin complex	14	-0.784797453	-2.052039841	3.70E-05	0.008131947	0.007588537	892	tags=57%, list=7%, signal=53%	140465/4629/4636/29895/4620/4619/4632/4634
GO:0015629	CC	GO:0015629	actin cytoskeleton	369	-0.37928744	-1.501269623	4.00E-05	0.008492261	0.007924772	1864	tags=24%, list=14%, signal=21%	54857/2317/9759/81569/84700/2620/79784/10603/9124/5358/1809/1073/5880/2764/79778/6804/11346/6712/23242/2633/219537/4542/134549/10307/644150/442721/4983/56203/395/11151/6242/3936/129446/101/29999/29109/8850/6710/140465/6624/7122/4629/53405/2316/64780/7170/171024/8736/10627/25802/91977/4645/5357/22998/11344/4636/440915/140735/2275/7140/4046/2634/822/4854/29765/7136/7984/7138/9499/274/4606/89/29895/…
GO:0042613	CC	GO:0042613	MHC class II protein complex	13	-0.789605898	-2.029324879	4.11E-05	0.008492261	0.007924772	1224	tags=69%, list=9%, signal=63%	3123/3109/972/3119/3113/3122/3117/3108/3115
GO:0007088	BP	GO:0007088	regulation of mitotic nuclear division	110	0.332034481	1.989053027	4.25E-05	0.008492261	0.007924772	1801	tags=30%, list=14%, signal=26%	54443/9232/51203/11065/1063/701/891/10460/10403/9319/4085/348654/9735/57520/9787/3643/991/10735/1062/8379/9126/3832/5885/51143/9587/83987/9184/1843/10201/7272/8621/286053/7756
GO:0051304	BP	GO:0051304	chromosome separation	65	0.393099371	1.995167753	4.33E-05	0.008492261	0.007924772	1801	tags=35%, list=14%, signal=31%	9232/7153/1063/701/891/10460/10403/9319/4085/348654/9918/57520/9787/991/1062/8379/5885/51143/9184/1843/7272/286053/7756
GO:0036379	CC	GO:0036379	myofilament	26	-0.676315544	-2.011909762	4.52E-05	0.008541571	0.007970788	1242	tags=50%, list=9%, signal=45%	442721/56203/7170/8736/25802/7140/29765/7136/7138/4606/7125/4604/58
GO:0033047	BP	GO:0033047	regulation of mitotic sister chromatid segregation	52	0.443571766	2.114527229	4.59E-05	0.008541571	0.007970788	1801	tags=40%, list=14%, signal=35%	9232/1063/701/891/10460/10403/9319/4085/348654/57520/9787/991/1062/8379/5885/51143/9184/1843/7272/286053/7756
GO:0048285	BP	GO:0048285	organelle fission	289	0.238975367	1.334986375	5.50E-05	0.009770576	0.009117665	1621	tags=23%, list=12%, signal=20%	54443/9055/1164/29127/9232/51203/148479/11065/7153/1063/2059/701/891/27338/10460/10403/79003/9319/23353/4085/348654/79142/9918/11130/64105/57820/7283/55125/51547/9735/57520/9787/3643/7474/23126/991/22974/10735/56647/1062/8379/10891/83540/9126/3832/5885/50511/10051/54456/100130958/51143/9587/84930/83987/64151/9184/79980/1843/256006/5573/10097/10201/2175/4603/259266/7272
GO:0071559	BP	GO:0071559	response to transforming growth factor beta	176	0.283805779	1.7810327	5.52E-05	0.009770576	0.009117665	1469	tags=24%, list=11%, signal=22%	2353/1284/10631/27063/1278/1277/1281/4092/3397/6662/25805/255743/1003/5796/27122/2201/64750/135228/7049/8692/23089/55198/7057/9141/8837/2534/5045/7474/2022/406991/7041/10891/10979/3309/56940/6664/2661/5179/4015/6497/7791/1785/4093
GO:0001706	BP	GO:0001706	endoderm formation	41	0.475063185	2.248361149	5.98E-05	0.010332813	0.009642331	944	tags=27%, list=7%, signal=25%	1290/22943/1289/1284/3624/3912/1303/3679/2627/3678/83595
GO:0016460	CC	GO:0016460	myosin II complex	17	-0.738532742	-2.019951536	6.46E-05	0.010915325	0.010185917	892	tags=53%, list=7%, signal=49%	140465/4629/22998/4636/29895/4620/4619/4632/4634
GO:1905818	BP	GO:1905818	regulation of chromosome separation	49	0.458142343	2.21250524	7.01E-05	0.011562999	0.010790311	1801	tags=43%, list=14%, signal=37%	9232/1063/701/891/10460/10403/9319/4085/348654/57520/9787/991/1062/8379/5885/51143/9184/1843/7272/286053/7756
GO:0005044	MF	GO:0005044	scavenger receptor activity	38	-0.61428689	-1.957855713	8.37E-05	0.013513394	0.012610372	2085	tags=47%, list=16%, signal=40%	84171/4035/84547/5651/84000/56241/949/283316/58191/7448/284297/51435/922/286133/8685/5168/3426/10216
GO:0051383	BP	GO:0051383	kinetochore organization	12	0.758891934	2.483770927	8.92E-05	0.014042163	0.013103806	1222	tags=75%, list=9%, signal=68%	1063/10403/79003/64105/23126/387103/1062/83540/10051
GO:0071346	BP	GO:0071346	cellular response to interferon-gamma	134	-0.446500061	-1.680694213	9.14E-05	0.014042163	0.013103806	2379	tags=34%, list=18%, signal=28%	3661/961/3394/3663/3665/6376/11093/6737/960/3717/2317/339122/3134/3664/338382/4502/55614/6810/361/4940/2633/4261/6346/6366/3123/6367/818/3965/9076/7376/83666/6357/5580/3119/2635/815/6363/2634/3113/3122/834/3117/84166/3115/445/6352
GO:0010965	BP	GO:0010965	regulation of mitotic sister chromatid separation	47	0.468445438	2.257372768	9.28E-05	0.014042163	0.013103806	1801	tags=45%, list=14%, signal=39%	9232/1063/701/891/10460/10403/9319/4085/348654/57520/9787/991/1062/8379/5885/51143/9184/1843/7272/286053/7756
GO:2000696	BP	GO:2000696	regulation of epithelial cell differentiation involved in kidney development	14	-0.763120726	-1.995360878	9.74E-05	0.01442698	0.013462909	301	tags=29%, list=2%, signal=28%	7484/130497/8842/9370
GO:0023023	MF	GO:0023023	MHC protein complex binding	20	-0.697793202	-1.977808736	0.000100103	0.014536972	0.013565551	2006	tags=55%, list=15%, signal=47%	3111/311/10288/3123/55080/3109/931/972/3122/3108/925
GO:0045839	BP	GO:0045839	negative regulation of mitotic nuclear division	40	0.461236677	2.153346398	0.000109284	0.015508213	0.014471889	1801	tags=42%, list=14%, signal=37%	9232/1063/701/891/10403/9319/4085/348654/991/8379/5885/51143/9184/1843/10201/7272/7756
GO:0033048	BP	GO:0033048	negative regulation of mitotic sister chromatid segregation	34	0.503947614	2.237099308	0.000111063	0.015508213	0.014471889	1801	tags=47%, list=14%, signal=41%	9232/1063/701/891/10403/9319/4085/348654/991/8379/5885/51143/9184/1843/7272/7756
GO:0046332	MF	GO:0046332	SMAD binding	50	0.434845952	2.101935039	0.000117326	0.015871949	0.014811319	446	tags=16%, list=3%, signal=16%	2353/1290/27063/1278/1281/4092/64750/7049
GO:0031672	CC	GO:0031672	A band	31	-0.625938404	-1.91972358	0.00011804	0.015871949	0.014811319	1348	tags=42%, list=10%, signal=38%	219537/442721/56203/8850/8736/84033/202333/6271/4606/4604/4619/4633/4634
GO:0051412	BP	GO:0051412	response to corticosterone	15	0.68153181	2.416812183	0.000125581	0.01656292	0.015456116	550	tags=27%, list=4%, signal=26%	2353/1026/2354/2309
GO:0051306	BP	GO:0051306	mitotic sister chromatid separation	49	0.446937649	2.158394449	0.000130287	0.01656292	0.015456116	1801	tags=43%, list=14%, signal=37%	9232/1063/701/891/10460/10403/9319/4085/348654/57520/9787/991/1062/8379/5885/51143/9184/1843/7272/286053/7756
GO:0005819	CC	GO:0005819	spindle	237	0.240225242	1.629269548	0.000135235	0.01656292	0.015456116	1748	tags=26%, list=13%, signal=23%	9055/29127/10112/51203/26586/255758/115106/1063/10769/79441/55012/57553/701/891/292/10460/93627/51199/4085/983/8502/85378/7283/10101/9735/57520/9787/79801/991/79902/22974/10735/56647/1062/8379/140609/55171/9126/3832/220134/5885/150468/51143/9587/84140/7443/6993/55700/64210/23568/22919/348235/79980/4739/259266/7272/81610/4957/1894/9859/10426
GO:0031674	CC	GO:0031674	I band	109	-0.47010971	-1.736822686	0.000135749	0.01656292	0.015456116	1949	tags=36%, list=15%, signal=31%	2281/84665/2317/9759/84700/1466/9124/1073/3270/26287/11346/219537/57159/129446/8850/1674/2316/171024/8736/84033/1465/91977/8789/2275/6261/6271/4892/825/2318/9499/274/4606/4703/3880/844/4604/58529/81493/4634
GO:0033046	BP	GO:0033046	negative regulation of sister chromatid segregation	35	0.486585896	2.205616871	0.000136865	0.01656292	0.015456116	1801	tags=46%, list=14%, signal=40%	9232/1063/701/891/10403/9319/4085/348654/991/8379/5885/51143/9184/1843/7272/7756
GO:0051985	BP	GO:0051985	negative regulation of chromosome segregation	35	0.486585896	2.205616871	0.000136865	0.01656292	0.015456116	1801	tags=46%, list=14%, signal=40%	9232/1063/701/891/10403/9319/4085/348654/991/8379/5885/51143/9184/1843/7272/7756
GO:0030199	BP	GO:0030199	collagen fibril organization	41	0.456737399	2.161629558	0.000149464	0.017529754	0.016358342	670	tags=29%, list=5%, signal=28%	1290/1289/9508/871/1278/1277/1281/50509/7837/5352/5351/1303
GO:0005581	CC	GO:0005581	collagen trimer	69	0.366058046	1.926549949	0.000149683	0.017529754	0.016358342	670	tags=26%, list=5%, signal=25%	1290/1289/1284/1282/1288/1286/1278/1277/1281/8547/50509/91522/78989/1287/80781/1307/1293/1303
GO:0035987	BP	GO:0035987	endodermal cell differentiation	36	0.494900608	2.259208265	0.000154197	0.017771843	0.016584253	851	tags=28%, list=6%, signal=26%	1290/22943/1289/1284/3624/3912/1303/3679/2627/3678
GO:0038065	BP	GO:0038065	collagen-activated signaling pathway	11	0.724870196	2.289080557	0.000157475	0.017777549	0.016589578	295	tags=45%, list=2%, signal=44%	1284/1282/1288/1277/1287
GO:0006091	BP	GO:0006091	generation of precursor metabolites and energy	370	-0.369639847	-1.463138189	0.000159143	0.017777549	0.016589578	2980	tags=32%, list=23%, signal=26%	221937/4713/51052/51103/1534/91942/3101/2110/8801/130752/5443/2646/9631/11319/10131/5161/6774/116285/2235/79689/8659/2475/283209/5260/8974/669/4656/2745/7915/11277/4717/10873/22934/3952/9563/178/23410/4729/3692/5571/6901/10998/1728/5224/9759/55276/131/10587/6834/2819/5210/79072/1528/124/87178/51218/7498/26227/84419/3795/316/7425/10514/79675/53632/2931/5213/84701/56901/2395/27294/3158/2632/5211/83…
GO:0042605	MF	GO:0042605	peptide antigen binding	16	-0.723374506	-1.94587423	0.000178365	0.019622812	0.018311534	1724	tags=56%, list=13%, signal=49%	3134/3123/30835/3119/3113/3122/3117/3115/1718
GO:0030071	BP	GO:0030071	regulation of mitotic metaphase/anaphase transition	43	0.434032711	2.080022778	0.00019371	0.020565196	0.019190943	1801	tags=44%, list=14%, signal=38%	1063/701/891/10403/9319/4085/348654/57520/9787/991/1062/8379/5885/51143/9184/1843/7272/286053/7756
GO:1902099	BP	GO:1902099	regulation of metaphase/anaphase transition of cell cycle	43	0.434032711	2.080022778	0.00019371	0.020565196	0.019190943	1801	tags=44%, list=14%, signal=38%	1063/701/891/10403/9319/4085/348654/57520/9787/991/1062/8379/5885/51143/9184/1843/7272/286053/7756
GO:0003007	BP	GO:0003007	heart morphogenesis	194	0.257738868	1.660711727	0.000198144	0.020565196	0.019190943	1144	tags=24%, list=9%, signal=22%	22943/1289/6262/2006/9510/7137/27063/65009/2702/4092/7139/6662/4886/6608/4624/2697/3398/70/10277/4607/171023/26160/7049/2535/5318/54567/1942/9353/1901/55742/5915/6910/27031/6659/2627/1482/23414/115701/3643/7474/2022/406991/388389/6654/8557/6664/5629
GO:0051983	BP	GO:0051983	regulation of chromosome segregation	76	0.368502036	1.933355571	0.000201311	0.020565196	0.019190943	1912	tags=33%, list=15%, signal=28%	29127/9232/1063/701/891/10460/10403/9319/4085/348654/57520/9787/991/1062/8379/5885/51143/150465/9184/1843/7272/1894/286053/7756/6421
GO:0016825	MF	GO:0016825	hydrolase activity, acting on acid phosphorus-nitrogen bonds	138	-0.442676977	-1.67099904	0.000203924	0.020565196	0.019190943	4661	tags=54%, list=35%, signal=35%	90701/1512/10942/4928/260429/25818/8858/23478/83752/26085/1804/5646/5340/2147/255738/9361/80975/5046/1636/2161/59342/64699/10136/196294/84236/5648/4018/55554/5328/10279/51032/4313/5949/3249/57414/2159/717/716/339105/3004/3991/9622/5655/327/5651/5649/84000/3816/43847/9581/4485/5654/5327/2999/1511/101/1075/1991/3818/43/11330/25807/94031/629/54504/3001/5126/64063/1675/3003/1803/3426/11012/3240/13
GO:0017171	MF	GO:0017171	serine hydrolase activity	138	-0.442676977	-1.67099904	0.000203924	0.020565196	0.019190943	4661	tags=54%, list=35%, signal=35%	90701/1512/10942/4928/260429/25818/8858/23478/83752/26085/1804/5646/5340/2147/255738/9361/80975/5046/1636/2161/59342/64699/10136/196294/84236/5648/4018/55554/5328/10279/51032/4313/5949/3249/57414/2159/717/716/339105/3004/3991/9622/5655/327/5651/5649/84000/3816/43847/9581/4485/5654/5327/2999/1511/101/1075/1991/3818/43/11330/25807/94031/629/54504/3001/5126/64063/1675/3003/1803/3426/11012/3240/13
GO:0038024	MF	GO:0038024	cargo receptor activity	56	-0.540759396	-1.841574576	0.000225604	0.022439882	0.020940355	1573	tags=34%, list=12%, signal=30%	84547/5651/84000/10347/56241/949/283316/58191/2350/6653/7448/284297/51435/922/286133/8685/5168/3426/10216
GO:0072503	BP	GO:0072503	cellular divalent inorganic cation homeostasis	376	-0.361702753	-1.432363892	0.000237019	0.022538989	0.021032839	3611	tags=35%, list=27%, signal=26%	53373/1813/8048/5371/805/3827/7442/7466/3596/9104/57338/134/5579/10345/25998/114897/7922/1535/54923/491/54499/169200/4494/5024/6915/94107/5335/489/10800/118987/5566/3577/57130/952/23400/3954/2946/10939/51738/2905/55503/859/7421/286530/1742/23007/9170/57620/5330/10134/9217/2281/3792/7781/6376/4035/1237/6543/6863/3717/6547/4283/89885/2969/4502/22821/1193/596/27032/3270/83636/56923/90070/11346/6346/…
GO:0051784	BP	GO:0051784	negative regulation of nuclear division	46	0.433274254	2.066402351	0.000238144	0.022538989	0.021032839	1801	tags=39%, list=14%, signal=34%	9232/1063/701/891/10403/9319/4085/348654/991/8379/5885/51143/9184/1843/5573/10201/7272/7756
GO:0010927	BP	GO:0010927	cellular component assembly involved in morphogenesis	88	-0.477095718	-1.719049676	0.000241576	0.022538989	0.021032839	870	tags=31%, list=7%, signal=29%	4628/5159/84665/1466/1073/3549/442721/56203/4629/8506/8736/84033/1465/25802/7140/29765/7138/4892/825/4606/4703/3880/844/4604/58529/4633/58
GO:1905819	BP	GO:1905819	negative regulation of chromosome separation	32	0.518381509	2.286377071	0.000242121	0.022538989	0.021032839	1801	tags=50%, list=14%, signal=43%	9232/1063/701/891/10403/9319/4085/348654/991/8379/5885/51143/9184/1843/7272/7756
GO:2000816	BP	GO:2000816	negative regulation of mitotic sister chromatid separation	32	0.518381509	2.286377071	0.000242121	0.022538989	0.021032839	1801	tags=50%, list=14%, signal=43%	9232/1063/701/891/10403/9319/4085/348654/991/8379/5885/51143/9184/1843/7272/7756
GO:0006641	BP	GO:0006641	triglyceride metabolic process	73	-0.495597281	-1.748107108	0.000245998	0.022610018	0.021099122	1129	tags=30%, list=9%, signal=28%	80339/10998/3991/8228/6583/285848/949/116519/116255/6653/7376/2169/335/2167/150763/84649/5105/337/718/7069/57678/13
GO:0044843	BP	GO:0044843	cell cycle G1/S phase transition	177	0.263796588	1.649608972	0.000258016	0.023418204	0.021853301	2217	tags=31%, list=17%, signal=26%	10263/9510/1026/406996/586/5932/1978/10769/1033/3624/3398/5427/7298/11170/891/2146/5728/4176/6347/5325/25904/983/6659/79027/4678/4174/5111/406991/144455/4172/5426/9337/1018/890/57472/6117/8454/3688/8451/81610/571/8318/9928/6868/2672/5962/8462/8317/2935/54623/246175/5934/25988/6119
GO:0097553	BP	GO:0097553	calcium ion transmembrane import into cytosol	105	-0.456984837	-1.682134343	0.000270595	0.024159596	0.022545151	4334	tags=54%, list=33%, signal=37%	3710/5777/4067/1729/201140/1236/2147/56704/9474/2902/53373/1813/805/7442/3596/57338/10345/25998/1535/54923/5335/5566/3954/2946/2905/55503/23007/5330/2281/6376/6547/4283/22821/1193/3270/90070/5331/3627/6366/11151/3932/2185/1234/27112/5788/7226/126306/187/79041/2903/6363/55283/6261/2247/825/3357/844
GO:0051283	BP	GO:0051283	negative regulation of sequestering of calcium ion	94	-0.461571924	-1.67716659	0.000272839	0.024159596	0.022545151	4334	tags=54%, list=33%, signal=37%	3710/5777/4067/1729/201140/1236/2147/56704/9474/53373/1813/805/7442/3596/57338/10345/25998/1535/54923/5335/5566/3954/2946/23007/5330/2281/6376/4283/22821/1193/3270/90070/5331/3627/6366/11151/3932/2185/1234/5788/7226/126306/187/79041/6363/55283/6261/2247/825/3357/844
GO:0045834	BP	GO:0045834	positive regulation of lipid metabolic process	104	-0.46104156	-1.694556792	0.000280275	0.02451904	0.022880575	1404	tags=22%, list=11%, signal=20%	8525/23409/6366/7132/949/2185/116519/5447/7376/972/5580/335/51085/55512/6610/84649/6363/337/2247/114898/3357/13/9370
GO:0051209	BP	GO:0051209	release of sequestered calcium ion into cytosol	92	-0.469186539	-1.697980159	0.000289412	0.02501689	0.023345156	4334	tags=55%, list=33%, signal=37%	3710/5777/4067/1729/201140/1236/2147/56704/9474/53373/1813/805/7442/3596/57338/10345/25998/1535/54923/5335/5566/3954/2946/23007/5330/2281/6376/4283/22821/1193/3270/90070/5331/3627/6366/11151/3932/2185/1234/5788/7226/126306/187/79041/6363/55283/6261/2247/825/3357/844
GO:0017147	MF	GO:0017147	Wnt-protein binding	28	-0.625946178	-1.883974795	0.00029474	0.025111642	0.023433577	492	tags=32%, list=4%, signal=31%	6425/64840/2487/8324/8326/147495/6424/11197/6423
GO:0060401	BP	GO:0060401	cytosolic calcium ion transport	130	-0.438404178	-1.646113919	0.000298004	0.025111642	0.023433577	4334	tags=52%, list=33%, signal=35%	3710/5777/4067/1729/201140/1236/2147/920/56704/9474/2056/2902/53373/1813/5371/805/7442/3596/57338/10345/25998/1535/54923/5024/5335/5566/3954/2946/10939/2905/55503/23007/5330/2281/6376/6547/4283/22821/1193/596/3270/90070/5331/3627/6366/11151/79085/931/3932/2185/1234/27112/5788/784/7226/126306/187/79041/2903/6363/55283/6261/2247/5026/825/3357/8787/844
GO:0030018	CC	GO:0030018	Z disc	102	-0.46347121	-1.697695227	0.000300883	0.025111642	0.023433577	2906	tags=43%, list=22%, signal=34%	5532/8572/9722/3315/91156/7273/859/64236/81/2281/84665/2317/9759/84700/1466/9124/1073/3270/11346/57159/129446/1674/2316/171024/8736/84033/1465/91977/8789/2275/6261/6271/4892/825/2318/9499/274/4606/4703/3880/844/4604/58529/81493
GO:0002460	BP	GO:0002460	adaptive immune response based on somatic recombination of immune receptors built from immunoglobulin superfamily domains	212	-0.398728861	-1.54171037	0.000318362	0.026095435	0.024351629	3123	tags=32%, list=24%, signal=25%	3077/51043/9025/84695/201294/5585/5532/732/3105/6774/708/177/2475/84868/10384/717/716/5971/8741/3004/11277/4049/3142/3665/3570/28912/3134/8417/913/28908/326/100/8807/135250/54795/115650/909/6097/939/1075/11118/64218/1178/5788/972/5580/911/246778/51176/710/3119/604/6363/5588/3507/10312/1191/3606/10875/10673/100507436/7374/718/925/3426/2213/3575/28639
GO:0006874	BP	GO:0006874	cellular calcium ion homeostasis	352	-0.361099912	-1.42607359	0.000319859	0.026095435	0.024351629	3742	tags=36%, list=28%, signal=27%	9474/2056/958/2902/53373/1813/8048/5371/805/3827/7442/7466/3596/9104/57338/134/5579/10345/25998/114897/1535/54923/491/54499/169200/5024/6915/94107/5335/489/10800/118987/5566/3577/57130/952/23400/3954/2946/10939/51738/2905/55503/859/7421/286530/1742/23007/9170/57620/5330/10134/9217/2281/3792/6376/4035/1237/6543/6863/3717/6547/4283/89885/2969/22821/1193/596/27032/3270/83636/56923/90070/11346/6346/5…
GO:0060333	BP	GO:0060333	interferon-gamma-mediated signaling pathway	69	-0.505297561	-1.764962752	0.000326094	0.0263085	0.024550455	3060	tags=45%, list=23%, signal=35%	54625/3126/345611/3105/4281/3661/3394/3663/3665/6737/960/3717/3134/3664/4502/4940/2633/4261/3123/818/7376/83666/5580/3119/815/2634/3113/3122/3117/84166/3115
GO:0008236	MF	GO:0008236	serine-type peptidase activity	134	-0.430521856	-1.620549815	0.000330786	0.026393832	0.024630085	4661	tags=54%, list=35%, signal=35%	90701/1512/10942/4928/260429/25818/8858/23478/83752/26085/1804/5646/5340/2147/255738/9361/80975/5046/1636/2161/59342/64699/10136/196294/84236/5648/4018/55554/5328/10279/51032/4313/5949/3249/57414/2159/717/716/339105/3004/9622/5655/327/5651/5649/84000/3816/43847/9581/4485/5654/5327/2999/1511/101/1075/1991/3818/11330/25807/94031/629/54504/3001/5126/64063/1675/3003/1803/3426/11012/3240
GO:0051783	BP	GO:0051783	regulation of nuclear division	128	0.301768453	1.766411623	0.000343824	0.027135956	0.025322617	1810	tags=28%, list=14%, signal=24%	54443/9232/51203/11065/1063/701/891/10460/10403/9319/4085/348654/9735/57520/9787/3643/7474/991/10735/1062/8379/9126/3832/5885/51143/9587/83987/9184/1843/5573/10201/7272/8621/286053/7756/5139
GO:0033344	BP	GO:0033344	cholesterol efflux	32	-0.597798356	-1.839017854	0.000354296	0.027242294	0.02542185	2018	tags=38%, list=15%, signal=32%	4035/8435/55937/5360/10347/949/116519/7376/335/337/64241/9370
GO:0050879	BP	GO:0050879	multicellular organismal movement	43	-0.554197962	-1.823585013	0.000356427	0.027242294	0.02542185	2636	tags=47%, list=20%, signal=37%	2475/2946/859/4626/6769/79784/6547/4130/1147/6329/23336/126306/246329/487/7140/7136/7138/89/7125/844
GO:0050881	BP	GO:0050881	musculoskeletal movement	43	-0.554197962	-1.823585013	0.000356427	0.027242294	0.02542185	2636	tags=47%, list=20%, signal=37%	2475/2946/859/4626/6769/79784/6547/4130/1147/6329/23336/126306/246329/487/7140/7136/7138/89/7125/844
GO:0070252	BP	GO:0070252	actin-mediated cell contraction	88	-0.470326587	-1.69465945	0.000375516	0.028014024	0.026142009	1005	tags=25%, list=8%, signal=23%	122786/1674/140465/2316/7170/487/7140/6324/7136/6330/7138/274/4606/89/4620/4703/7125/4604/4632/4633/4634/58
GO:0007091	BP	GO:0007091	metaphase/anaphase transition of mitotic cell cycle	45	0.440356477	2.10704355	0.000391729	0.028014024	0.026142009	1801	tags=44%, list=14%, signal=38%	1063/701/891/10460/10403/9319/4085/348654/57520/9787/991/1062/8379/5885/51143/9184/1843/7272/286053/7756
GO:0044784	BP	GO:0044784	metaphase/anaphase transition of cell cycle	45	0.440356477	2.10704355	0.000391729	0.028014024	0.026142009	1801	tags=44%, list=14%, signal=38%	1063/701/891/10460/10403/9319/4085/348654/57520/9787/991/1062/8379/5885/51143/9184/1843/7272/286053/7756
GO:0042611	CC	GO:0042611	MHC protein complex	19	-0.692062791	-1.948513394	0.000392338	0.028014024	0.026142009	2006	tags=58%, list=15%, signal=49%	3111/3134/3123/3109/972/3119/3113/3122/3117/3108/3115
GO:0051282	BP	GO:0051282	regulation of sequestering of calcium ion	95	-0.465056883	-1.694145628	0.000393562	0.028014024	0.026142009	4334	tags=55%, list=33%, signal=37%	3710/5777/4067/1729/201140/1236/2147/56704/9474/53373/1813/805/7442/3596/57338/10345/25998/1535/54923/5335/5566/3954/2946/23007/5330/2281/6376/4283/22821/1193/3270/90070/5331/3627/6366/11151/79085/3932/2185/1234/5788/7226/126306/187/79041/6363/55283/6261/2247/825/3357/844
GO:0051146	BP	GO:0051146	striated muscle cell differentiation	205	-0.399634062	-1.541883182	0.000398096	0.028014024	0.026142009	2636	tags=34%, list=20%, signal=28%	2475/7478/10939/51804/10269/7273/25776/859/4656/3488/8740/4628/3792/284358/5159/84665/9759/84700/1466/4283/10938/1073/8291/596/79810/26287/5738/688/2931/1147/3627/442721/56203/2539/5997/6495/23493/493829/4629/7345/650/8736/84033/1465/25802/79365/7490/338773/409/246329/8324/7504/7140/6261/55544/4618/29765/7138/4892/825/2318/4606/4703/3880/844/4604/58529/4633/221476/58
GO:0055074	BP	GO:0055074	calcium ion homeostasis	360	-0.357110808	-1.41159939	0.000398096	0.028014024	0.026142009	3742	tags=36%, list=28%, signal=26%	9474/2056/958/2902/53373/1813/8048/5371/805/3827/7442/7466/3596/9104/57338/134/5579/10345/25998/114897/1535/54923/491/54499/169200/5024/6915/94107/5335/489/10800/118987/5566/3577/57130/952/23400/3954/2946/10939/51738/2905/29887/55503/859/7421/286530/1742/23007/9170/57620/5330/10134/9217/2281/3792/6376/4035/1237/6543/6863/3717/6547/4283/89885/2969/22821/1193/596/27032/3270/83636/56923/90070/11346/…
GO:0090185	BP	GO:0090185	negative regulation of kidney development	12	-0.767248391	-1.917939933	0.000399208	0.028014024	0.026142009	535	tags=25%, list=4%, signal=24%	7490/130497/9370
GO:0034341	BP	GO:0034341	response to interferon-gamma	148	-0.421906121	-1.600284444	0.000401248	0.028014024	0.026142009	2379	tags=32%, list=18%, signal=27%	3661/961/3394/3663/3665/6376/11093/6737/960/3717/2317/339122/3134/684/3664/338382/4502/55614/6810/361/4940/2633/4261/6346/6366/3123/58191/6367/818/3965/9076/7376/83666/6357/5580/3119/2635/815/6363/2634/3113/3122/834/3117/84166/3115/445/6352
GO:0048747	BP	GO:0048747	muscle fiber development	52	-0.552631993	-1.864162538	0.000417095	0.028843093	0.026915677	2592	tags=50%, list=20%, signal=40%	10939/10269/7273/4656/3792/9759/84700/8291/596/79810/56203/6495/4629/7345/8736/246329/7504/6261/4618/4892/2318/4606/4703/4604/4633/58
GO:0048018	MF	GO:0048018	receptor ligand activity	363	-0.357187039	-1.41272058	0.000421107	0.028845854	0.026918252	3665	tags=37%, list=28%, signal=28%	6343/10505/3574/2249/9048/9965/2688/170589/258/3596/6405/8822/114900/23615/2323/2250/7276/2252/6370/734/4681/654/10435/5368/3603/51052/54097/1950/5443/5623/7252/10220/51192/7478/131177/2980/51738/85480/375704/6013/8743/8740/8741/284415/4049/338872/3952/29937/2691/181/6372/6376/268/84666/2660/9547/10501/3570/6750/1325/2069/8817/4283/7044/9607/4050/7060/1440/7031/2764/4852/200081/3714/7869/7425/552…
GO:0060402	BP	GO:0060402	calcium ion transport into cytosol	122	-0.444428185	-1.664329006	0.000425256	0.028857803	0.026929404	4334	tags=53%, list=33%, signal=36%	3710/5777/4067/1729/201140/1236/2147/920/56704/9474/2056/2902/53373/1813/5371/805/7442/3596/57338/10345/25998/1535/54923/5024/5335/5566/3954/2946/2905/55503/23007/5330/2281/6376/6547/4283/22821/1193/596/3270/90070/5331/3627/6366/11151/931/3932/2185/1234/27112/5788/784/7226/126306/187/79041/2903/6363/55283/6261/2247/5026/825/3357/844
GO:0000940	CC	GO:0000940	condensed chromosome outer kinetochore	10	0.727278845	2.219829347	0.000463719	0.030834799	0.028774288	2070	tags=80%, list=16%, signal=67%	1063/701/891/10403/220134/348235/55746/221150
GO:0006816	BP	GO:0006816	calcium ion transport	324	-0.366829691	-1.442992778	0.00046713	0.030834799	0.028774288	3742	tags=38%, list=28%, signal=28%	9474/2056/150/778/2035/2902/53373/1813/5371/805/7442/7466/3596/9104/26133/57338/5579/10345/25998/1535/8913/54923/491/54499/5024/29763/3603/93589/5335/4985/489/9722/10800/5566/1950/6520/3954/2946/10939/10269/2905/55503/859/7421/23007/6769/57620/5330/28954/2281/6376/10681/5159/6543/30845/6547/4283/10288/117144/22821/8291/1193/596/27032/3270/56923/90070/5331/786/3627/6366/54795/11151/2539/79085/2259…
GO:0031300	CC	GO:0031300	intrinsic component of organelle membrane	255	-0.374626788	-1.462550171	0.00046713	0.030834799	0.028774288	4081	tags=42%, list=31%, signal=30%	89941/51141/5874/23761/55750/8674/55790/79139/139341/55501/1201/138065/215/9230/90522/55669/267/93210/5018/7466/79594/26580/84236/142891/65991/8799/113829/55686/6238/51283/51124/54344/54499/3126/5024/55670/25777/23770/4985/10195/2110/7095/3105/23400/166929/29914/10939/10269/84912/55333/6843/22908/9445/57084/100287932/5193/10164/8834/54898/10134/57142/23208/6853/10791/7781/10998/57134/3134/10113/1…
GO:0072507	BP	GO:0072507	divalent inorganic cation homeostasis	389	-0.353788679	-1.402420836	0.000485629	0.031604041	0.029492126	3611	tags=34%, list=27%, signal=26%	53373/1813/8048/5371/805/3827/7442/7466/3596/9104/57338/134/5579/10345/25998/114897/7922/1535/54923/491/54499/169200/147138/4494/5024/6915/94107/5335/489/10800/118987/5566/3577/57130/952/23400/3954/2946/10939/51738/2905/29887/55503/859/7421/286530/1742/23007/9170/57620/5330/10134/9217/2281/3792/7781/6376/4035/1237/6543/6863/3717/6547/4283/89885/2969/4502/22821/1193/596/27032/3270/83636/56923/9007…
GO:0003009	BP	GO:0003009	skeletal muscle contraction	36	-0.578244679	-1.82886554	0.000487488	0.031604041	0.029492126	2600	tags=50%, list=20%, signal=40%	2946/859/4626/6769/79784/6547/1147/6329/23336/126306/246329/487/7140/7136/7138/89/7125/844
GO:0034080	BP	GO:0034080	CENP-A containing nucleosome assembly	14	0.646084253	2.251338328	0.000510065	0.032159363	0.030010339	1893	tags=64%, list=14%, signal=55%	55166/8607/64105/23421/4678/91687/387103/5928/79172
GO:0061641	BP	GO:0061641	CENP-A containing chromatin organization	14	0.646084253	2.251338328	0.000510065	0.032159363	0.030010339	1893	tags=64%, list=14%, signal=55%	55166/8607/64105/23421/4678/91687/387103/5928/79172
GO:0051385	BP	GO:0051385	response to mineralocorticoid	20	0.579205406	2.286279164	0.000518715	0.032159363	0.030010339	799	tags=25%, list=6%, signal=24%	2353/1026/2354/2309/9131
GO:0051208	BP	GO:0051208	sequestering of calcium ion	96	-0.460554717	-1.67666774	0.000519257	0.032159363	0.030010339	4334	tags=54%, list=33%, signal=37%	3710/5777/4067/1729/201140/1236/2147/56704/9474/53373/1813/805/7442/3596/57338/10345/25998/1535/54923/5335/5566/3954/2946/23007/5330/2281/6376/4283/22821/1193/3270/90070/5331/3627/6366/11151/79085/3932/2185/1234/5788/7226/126306/187/79041/6363/55283/6261/2247/825/3357/844
GO:0033045	BP	GO:0033045	regulation of sister chromatid segregation	59	0.382581615	1.917506111	0.000521046	0.032159363	0.030010339	1912	tags=37%, list=15%, signal=32%	9232/1063/701/891/10460/10403/9319/4085/348654/57520/9787/991/1062/8379/5885/51143/9184/1843/7272/286053/7756/6421
GO:0030546	MF	GO:0030546	signaling receptor activator activity	368	-0.353574592	-1.399498737	0.000522628	0.032159363	0.030010339	3665	tags=37%, list=28%, signal=27%	6343/10505/3574/2249/9048/9965/2688/170589/258/3596/6405/8822/114900/23615/2323/2250/7276/2252/6370/734/4681/654/10435/5368/3603/51052/54097/1950/5443/5623/7252/10220/51192/7478/131177/2980/51738/85480/375704/6013/8743/8740/8741/284415/4049/338872/3952/29937/2691/181/6372/6376/268/84666/2660/9547/10501/3570/6750/1325/2069/8817/4283/7044/9607/4050/7060/1440/7031/2764/4852/200081/3714/7869/7425/552…
GO:0000082	BP	GO:0000082	G1/S transition of mitotic cell cycle	170	0.27190762	1.630456002	0.000556997	0.033986172	0.031715074	1002	tags=16%, list=8%, signal=15%	10263/9510/1026/406996/586/5932/1978/10769/1033/3624/3398/5427/7298/11170/891/2146/5728/4176/6347/5325/25904/983/6659/79027/4678/4174/5111/406991
GO:0070588	BP	GO:0070588	calcium ion transmembrane transport	236	-0.384681026	-1.494573108	0.000565141	0.034071756	0.031794938	3742	tags=39%, list=28%, signal=28%	9474/150/778/2902/53373/1813/805/7442/3596/9104/26133/57338/10345/25998/1535/8913/54923/491/54499/93589/5335/489/9722/5566/3954/2946/10939/2905/55503/859/23007/6769/57620/5330/28954/2281/6376/10681/6543/30845/6547/4283/117144/22821/8291/1193/27032/3270/90070/5331/786/3627/6366/54795/11151/2539/79085/2259/3932/2185/1234/24145/27112/5788/161253/784/7226/126306/6588/246329/140738/6786/187/57685/7904…
GO:0072562	CC	GO:0072562	blood microparticle	91	-0.467240479	-1.691474611	0.000567784	0.034071756	0.031794938	1598	tags=26%, list=12%, signal=23%	12/28908/84000/51129/3700/3697/3075/7448/4478/7018/710/335/1/629/922/72/5345/337/3507/1191/718/3306/3240/58
GO:0015850	BP	GO:0015850	organic hydroxy compound transport	183	-0.396762109	-1.528730982	0.000576168	0.03414718	0.031865322	4152	tags=40%, list=32%, signal=28%	4864/8714/1113/9971/255738/2693/80765/3350/150/3949/1813/1133/114881/26119/20/6850/114897/64137/60/53919/151/654/9194/1950/5443/51474/1066/51738/10227/23762/3952/51760/23208/3745/4035/8435/10998/6863/6531/55937/9607/114876/57476/152/10948/5360/10347/6804/84062/364/949/89872/7349/5023/27183/116519/1141/4129/7376/114880/335/127833/6566/366/6387/57586/337/1191/64241/5950/159963/6860/133418/9370
GO:0006805	BP	GO:0006805	xenobiotic metabolic process	89	-0.464114224	-1.676597532	0.000578447	0.03414718	0.031865322	4274	tags=53%, list=32%, signal=36%	1551/57412/22977/10858/314/1548/54578/2902/2180/5446/6777/29104/134147/5742/1553/2678/116285/119391/2938/2946/1066/8856/2326/1800/3172/6799/1728/8824/26227/2949/2052/6776/9915/95/6097/1549/4257/1429/4835/5447/670/218/2327/1036/2947/8639/13
GO:0016459	CC	GO:0016459	myosin complex	48	-0.547667021	-1.824634026	0.00058428	0.034213341	0.031927062	892	tags=38%, list=7%, signal=35%	57530/4628/84700/79784/4542/140465/4629/10627/4645/22998/4636/140735/29895/4620/4619/4632/4633/4634
GO:0086069	BP	GO:0086069	bundle of His cell to Purkinje myocyte communication	10	0.719451819	2.195939389	0.000602469	0.0349962	0.032657607	532	tags=60%, list=4%, signal=58%	2702/51086/6331/1824/1829/5318
GO:0045665	BP	GO:0045665	negative regulation of neuron differentiation	167	0.262279796	1.528361975	0.000611834	0.03525817	0.032902071	614	tags=16%, list=5%, signal=15%	22943/112/2258/5793/3399/3397/6662/1600/6532/10769/9037/3398/7025/2043/10371/23108/81618/5728/57801/7431/2309/9448/54437/1942/9353/50807
GO:0010828	BP	GO:0010828	positive regulation of glucose transmembrane transport	32	-0.580458135	-1.785673817	0.000626428	0.035814933	0.033421628	801	tags=19%, list=6%, signal=18%	6041/8218/114898/55600/718/9370
GO:0032787	BP	GO:0032787	monocarboxylic acid metabolic process	461	-0.342598181	-1.36792295	0.000661376	0.037517591	0.035010508	3154	tags=32%, list=24%, signal=25%	8854/3948/29104/2628/7352/2109/79152/54529/11343/221937/113189/158584/5742/3101/2110/1553/2646/9631/11319/2678/255189/5161/34/221955/31/6774/116285/3033/2938/8659/2475/2946/1066/283209/224/5164/2181/669/10993/4656/1384/3815/79602/58510/28976/7915/54898/63827/11160/11277/10873/80339/3952/1892/9373/3992/3692/5571/10998/3991/5354/7923/132949/5224/9759/6507/2184/131/672/64902/2819/114876/66002/5210/5…
GO:0046460	BP	GO:0046460	neutral lipid biosynthetic process	24	-0.635739544	-1.851633978	0.000731822	0.040759986	0.038036232	1113	tags=38%, list=8%, signal=34%	949/116255/7376/150763/84649/5105/718/7069/57678
GO:0046463	BP	GO:0046463	acylglycerol biosynthetic process	24	-0.635739544	-1.851633978	0.000731822	0.040759986	0.038036232	1113	tags=38%, list=8%, signal=34%	949/116255/7376/150763/84649/5105/718/7069/57678
GO:0030545	MF	GO:0030545	receptor regulator activity	389	-0.349624746	-1.385914979	0.000735375	0.040759986	0.038036232	2649	tags=29%, list=20%, signal=23%	10220/51192/7478/131177/2980/51738/85480/66004/375704/6013/3547/8743/8740/8741/284415/4049/338872/3952/29937/2691/181/6372/6376/268/84666/2660/9547/10501/3570/6750/1325/2069/27123/8817/131/4283/7044/9607/4050/7060/1440/7031/2764/4852/200081/10468/3714/7869/7425/55258/112616/90070/8742/27006/5173/1444/6346/7043/23768/3627/6366/116372/11172/8200/3446/2259/58191/6367/64806/7349/3625/7076/4062/10512/…
GO:0016042	BP	GO:0016042	lipid catabolic process	239	-0.382242261	-1.487388776	0.000770643	0.042370131	0.039538781	2904	tags=29%, list=22%, signal=23%	5335/2110/10825/255189/34/221955/3033/2475/1019/1066/5333/27293/224/222236/1384/5538/51171/23007/122618/5330/80339/3952/1892/84647/4035/3991/84812/374569/79887/8228/129807/66002/196463/11057/7291/125981/26061/313/5331/285848/949/80270/339221/85329/116519/57016/1593/6653/1376/3074/5580/2169/335/2167/55512/6610/1149/39/5105/5191/5140/8605/337/8630/5919/5168/5320/13/5346/9370
GO:0003209	BP	GO:0003209	cardiac atrium morphogenesis	23	0.553550512	2.223981299	0.000776095	0.042370131	0.039538781	1585	tags=57%, list=12%, signal=50%	2702/6608/4624/54567/6910/6659/1482/7474/2022/6654/5629/2626/57057
GO:1901976	BP	GO:1901976	regulation of cell cycle checkpoint	24	0.57161726	2.312452551	0.000786484	0.042616843	0.039769006	1803	tags=54%, list=14%, signal=47%	1407/891/10403/4085/348654/54465/406991/5629/51143/1843/8451/9984/10116
GO:0010743	BP	GO:0010743	regulation of macrophage derived foam cell differentiation	19	-0.673637189	-1.896635827	0.000811243	0.043632878	0.040717146	710	tags=21%, list=5%, signal=20%	7376/3606/5320/9370
GO:0019432	BP	GO:0019432	triglyceride biosynthetic process	23	-0.644627054	-1.858740845	0.000820904	0.043827818	0.040899059	1113	tags=39%, list=8%, signal=36%	949/116255/7376/150763/84649/5105/718/7069/57678
GO:0010896	BP	GO:0010896	regulation of triglyceride catabolic process	11	-0.746280782	-1.828875238	0.000827238	0.043843612	0.040913797	891	tags=36%, list=7%, signal=34%	116519/6653/337/13
GO:0031055	BP	GO:0031055	chromatin remodeling at centromere	16	0.623156156	2.268243101	0.000835929	0.043983197	0.041044055	2372	tags=69%, list=18%, signal=56%	55166/8607/64105/23421/4678/91687/387103/5928/79172/201161/3070
GO:0002449	BP	GO:0002449	lymphocyte mediated immunity	202	-0.384719231	-1.484161253	0.000855624	0.044695559	0.041708814	3053	tags=30%, list=23%, signal=23%	9025/1130/201294/164/5532/732/3105/708/9437/177/84868/10384/717/716/8741/3004/11277/4049/3952/3665/28912/3134/8417/913/28908/326/10125/259197/8807/135250/54795/11151/909/3811/939/1075/11118/1178/3965/5788/972/5580/911/710/3119/604/409/3507/10312/1191/3606/10875/100507436/7374/718/925/3426/2213/3575/28639
GO:0001911	BP	GO:0001911	negative regulation of leukocyte mediated cytotoxicity	17	-0.681408207	-1.863710946	0.000870388	0.04514205	0.042125469	799	tags=35%, list=6%, signal=33%	3965/5788/409/100507436/2213/3575
GO:0061134	MF	GO:0061134	peptidase regulator activity	171	-0.39577428	-1.518385359	0.000882735	0.04545774	0.042420063	3570	tags=37%, list=27%, signal=28%	27290/29108/3827/3933/6906/280664/140880/5269/140832/4018/286204/5055/462/26952/5720/388503/10213/79444/7077/9806/8740/84651/10653/1470/51065/1800/1474/9097/58189/51232/5918/684/12/1294/340267/25816/408/3700/3697/8710/5274/7076/939/1075/1471/4824/327657/6197/51176/710/9166/5176/26577/5345/5104/4118/834/1475/718/80760/330/6423/221476/6590
GO:0009897	CC	GO:0009897	external side of plasma membrane	241	-0.379301267	-1.477446579	0.000892076	0.045615257	0.042567054	4166	tags=42%, list=32%, signal=29%	1236/5340/2147/1232/255738/920/1235/7293/146760/1636/2243/7037/22914/958/3563/1271/3495/3949/1441/7442/3596/79908/79465/2323/1605/966/921/3694/84168/3077/3560/65078/973/2219/3577/3105/2675/338328/2159/10384/10917/1182/3815/460/3597/969/2239/1237/3570/84966/4162/4283/917/114625/3134/913/100/6403/361/135250/3682/3627/115650/909/30835/6517/283316/3561/931/8764/5023/1234/939/2350/11118/140453/1141/57…
GO:0032994	CC	GO:0032994	protein-lipid complex	28	-0.605911771	-1.823675174	0.00090242	0.045821503	0.042759518	1719	tags=39%, list=13%, signal=34%	55937/5360/51599/8504/116519/6653/335/337/51449/1191/274
GO:0031032	BP	GO:0031032	actomyosin structure organization	155	-0.403554604	-1.535182119	0.000919006	0.046339596	0.043242989	1321	tags=36%, list=10%, signal=33%	1265/6385/23332/90102/2475/55160/116985/51804/7273/859/961/3984/4628/54566/5159/84665/6863/79784/1466/1073/7043/408/442721/56203/395/7016/6242/5734/122786/29109/2185/27183/4629/6281/8736/84033/1465/25802/22998/335/5345/7140/4653/29765/7984/7138/4892/825/4606/4703/3880/844/4604/58529/4633/58
GO:0005125	MF	GO:0005125	cytokine activity	166	-0.404045589	-1.547437991	0.000937415	0.046708769	0.043587493	2649	tags=30%, list=20%, signal=24%	10220/51192/131177/85480/8743/8740/8741/284415/4049/6372/6376/2660/9547/4283/7044/4050/1440/200081/55258/112616/8742/6346/7043/3627/6366/8200/3446/58191/6367/64806/3625/7076/650/2662/27189/6357/246778/3623/6387/152189/6363/146433/2247/3606/10673/6398/53342/9235/6352/9370
GO:0010875	BP	GO:0010875	positive regulation of cholesterol efflux	11	-0.743000483	-1.820836361	0.000939193	0.046708769	0.043587493	2018	tags=55%, list=15%, signal=46%	4035/5360/10347/7376/335/9370
