# Supplementary material for: Circular Network of Coregulated Sphingolipids Dictates Chronic Hypoxia Damage in Patients With Tetralogy of Fallot
Source: Front Cardiovasc Med. 2022 Jan 13;8:780123. doi: 10.3389/fcvm.2021.780123 (PMC8792512; doi:10.3389/fcvm.2021.780123)
Supplement: Supplementary Table 2 — Consensus cluster analysis results of the genes related to sphingolipid metabolism and the sphingolipid biosynthetic process. [file Table_2.csv]

Consensus cluster analysis for GSE132176
ID	SPHINGOLIPID_BIOSYNTHETIC_PROCESS	SPHINGOLIPID_METABOLISM	subtype
GSM3852140_H227_PRE.CEC_ASD.cel	1.0214187	-0.039439157	SPHINGOLIPID_BIOSYNTHETIC_PROCESS
GSM3852135_H177_POST.CEC_ASD.cel	2.041815052	-0.791493308	SPHINGOLIPID_BIOSYNTHETIC_PROCESS
GSM3852139_H227_POST.CEC_ASD.cel	0.077336048	-0.760484684	SPHINGOLIPID_BIOSYNTHETIC_PROCESS
GSM3852161_H96_POST.CEC_ASD.cel	0.911834509	-0.499397839	SPHINGOLIPID_BIOSYNTHETIC_PROCESS
GSM3852123_H09_POST.CEC_TOF.cel	0.126149846	-0.872286434	SPHINGOLIPID_BIOSYNTHETIC_PROCESS
GSM3852127_H115_POST.CEC_TOF.cel	1.144585325	-1.199128895	SPHINGOLIPID_BIOSYNTHETIC_PROCESS
GSM3852129_H119_POST.CEC_TOF.cel	0.033027875	-0.827074775	SPHINGOLIPID_BIOSYNTHETIC_PROCESS
GSM3852131_H139_POST.CEC_TOF.cel	0.429344022	-0.511202836	SPHINGOLIPID_BIOSYNTHETIC_PROCESS
GSM3852137_H204_POST.CEC_TOF.cel	1.472951671	-0.93767706	SPHINGOLIPID_BIOSYNTHETIC_PROCESS
GSM3852147_H315_POST.CEC_TOF.cel	1.844998055	-0.533832441	SPHINGOLIPID_BIOSYNTHETIC_PROCESS
GSM3852159_H76_POST.CEC_TOF.cel	1.723205244	-0.953458613	SPHINGOLIPID_BIOSYNTHETIC_PROCESS
GSM3852136_H177_PRE.CEC_ASD.cel	1.0214187	0.714137803	Mixed
GSM3852144_H27_PRE.CEC_ASD.cel	0.366323553	0.807746693	Mixed
GSM3852152_H344_PRE.CEC_ASD.cel	0.50158119	1.196845214	Mixed
GSM3852154_H361_PRE.CEC_ASD.cel	0.651841022	1.214049091	Mixed
GSM3852156_H62_PRE.CEC_ASD.cel	0.796379778	0.515948869	Mixed
GSM3852162_H96_PRE.CEC_ASD.cel	1.171951259	0.902982413	Mixed
GSM3852126_H111_PRE.CEC_TOF.cel	0.144423007	0.596544464	Mixed
GSM3852148_H315_PRE.CEC_TOF.cel	0.712718861	1.087083251	Mixed
GSM3852133_H175_POST.CEC_ASD.cel	-0.044009227	-0.61079024	Quiescent
GSM3852141_H255_POST.CEC_ASD.cel	-1.2592792	-0.071525694	Quiescent
GSM3852143_H27_POST.CEC_ASD.cel	-0.190794331	-0.319585807	Quiescent
GSM3852145_H313_POST.CEC_ASD.cel	-0.025713049	-0.674387927	Quiescent
GSM3852151_H344_POST.CEC_ASD.cel	-0.503144696	-0.788068728	Quiescent
GSM3852153_H361_POST.CEC_ASD.cel	-1.016715126	-0.02297268	Quiescent
GSM3852155_H62_POST.CEC_ASD.cel	-1.823100417	-0.792401451	Quiescent
GSM3852125_H111_POST.CEC_TOF.cel	-0.672727129	-0.482346969	Quiescent
GSM3852149_H34_POST.CEC_TOF.cel	-0.715818923	-1.395234118	Quiescent
GSM3852157_H71_POST.CEC_TOF.cel	-1.195695411	-0.349249501	Quiescent
GSM3852134_H175_PRE.CEC_ASD.cel	-1.449340812	0.460364191	SPHINGOLIPID_METABOLISM
GSM3852142_H255_PRE.CEC_ASD.cel	-0.839824813	0.600616762	SPHINGOLIPID_METABOLISM
GSM3852146_H313_PRE.CEC_ASD.cel	-0.734472481	1.036658216	SPHINGOLIPID_METABOLISM
GSM3852124_H09_PRE.CEC_TOF.cel	-0.111026721	0.740938138	SPHINGOLIPID_METABOLISM
GSM3852128_H115_PRE.CEC_TOF.cel	-0.210585527	0.530415897	SPHINGOLIPID_METABOLISM
GSM3852130_H119_PRE.CEC_TOF.cel	-0.517746601	0.613262452	SPHINGOLIPID_METABOLISM
GSM3852132_H139_PRE.CEC_TOF.cel	-0.561317385	0.708279411	SPHINGOLIPID_METABOLISM
GSM3852138_H204_PRE.CEC_TOF.cel	-0.855780545	0.401038139	SPHINGOLIPID_METABOLISM
GSM3852150_H34_PRE.CEC_TOF.cel	-0.91363132	0.390832713	SPHINGOLIPID_METABOLISM
GSM3852158_H71_PRE.CEC_TOF.cel	-2.006107638	0.776085234	SPHINGOLIPID_METABOLISM
GSM3852160_H76_PRE.CEC_TOF.cel	-0.546472365	0.577187337	SPHINGOLIPID_METABOLISM
Consensus cluster analysis for GSE141955
	SPHINGOLIPID_BIOSYNTHETIC_PROCESS	SPHINGOLIPID_METABOLISM	subtype
GSM4217037_DB1_HTA.2_0_.CEL	1.027581383	0.748798619	Mixed
GSM4217038_DB2_HTA.2_0_.CEL	-1.383208421	1.119178569	SPHINGOLIPID_METABOLISM
GSM4217039_DB3_HTA.2_0_.CEL	0.828433012	1.117796304	Mixed
GSM4217040_DB4_HTA.2_0_.CEL	0.598751457	0.933328634	Mixed
GSM4217041_DB5_HTA.2_0_.CEL	0.011062266	1.020781124	Mixed
GSM4217042_DB6_HTA.2_0_.CEL	0.306238586	1.039132296	Mixed
GSM4217043_DB8_HTA.2_0_.CEL	-0.216615814	-0.800371479	Quiescent
GSM4217044_DB9_HTA.2_0_.CEL	0.103342796	-0.848798248	SPHINGOLIPID_BIOSYNTHETIC_PROCESS
GSM4217045_DB10_HTA.2_0_.CEL	-0.278840099	-0.852195045	Quiescent
GSM4217046_DB11_HTA.2_0_.CEL	-0.736070675	-0.858815243	Quiescent
GSM4217047_DB12_HTA.2_0_.CEL	0.197243009	-0.894653543	SPHINGOLIPID_BIOSYNTHETIC_PROCESS
GSM4217048_DB13_HTA.2_0_.CEL	-0.187802078	-0.847280792	Quiescent
GSM4217049_DB14_HTA.2_0_.CEL	-0.27011542	-0.867323736	Quiescent
